# Supplementary material for: Wave-current and wind climate in the remote foreshore of a non-tidal sea in view of field investigations
Source: Sci Rep. 2025 Jul 21;15:26492. doi: 10.1038/s41598-025-12145-w (PMC12280131; doi:10.1038/s41598-025-12145-w)
Supplement: Supplementary file 1 — Supplementary Information. [file 41598_2025_12145_MOESM1_ESM.xls]

## Sheet: Description
This file is a supplementary data for the manuscript: Stella-Bogusz, M., Ostrowski, R. Wave-current and wind climate in the remote foreshore of a non-tidal sea in view of field investigations
Measuring Device:	Directional Waverider buoy with an Acoustic Current Meter option (DWR4/ACM)
	Waves:	Parameters of water surface elevation (heave and direction) were obtained by DWR4/ACM from a multidirectional acceleration sensor
	Current:	Parameters of the current (speed and direction) were measured by three acoustic-Doppler transducers within a cell size of 0.4 m to 1.1 m from the water surface
Location:	54°50.34’ N, 17°50.33’ E (WGS84)
Accuracy:	The accuracy with respect to water surface elevation amounted to 1% of the measured value. The current meter accuracy was equal to 1% of the measured value +/- 2 cm for velocity and 0.4° to 2° (depending on latitude), typically 0.5°, for direction.
The output data rate:	For water surface elevations: 2.56 Hz,
	The current meter data were updated every 10 minutes

## Sheet: Wave data
Date	Hs	Tp	Hmax	Direction (from)
2022-11-26 07:30:00	0.14	2.63	0.32	112.26
2022-11-26 08:00:00	0.17	2.94	0.29	31.56
2022-11-26 08:30:00	0.17	3.28	0.27	26.02
2022-11-26 09:00:00	0.19	3.08	0.35	14.07
2022-11-26 09:30:00	0.26	1.83	0.38	93.89
2022-11-26 10:00:00	0.26	1.92	0.39	80.53
2022-11-26 10:30:00	0.4	3.17	0.89	262.51
2022-11-26 11:00:00	0.52	3.39	0.92	270.77
2022-11-26 11:30:00	0.52	3.33	0.79	267.34
2022-11-26 12:00:00	0.47	3.57	0.83	271.47
2022-11-26 12:30:00	0.42	3.39	0.71	266.99
2022-11-26 13:00:00	0.4	3.57	0.65	259.34
2022-11-26 13:30:00	0.38	3.51	0.59	258.55
2022-11-26 14:00:00	0.38	3.28	0.56	266.46
2022-11-26 14:30:00	0.39	3.57	0.59	255.91
2022-11-26 15:00:00	0.36	3.57	0.58	259.6
2022-11-26 15:30:00	0.38	3.57	0.61	271.3
2022-11-26 16:00:00	0.35	3.51	0.56	262.42
2022-11-26 16:30:00	0.3	3.39	0.5	271.65
2022-11-26 17:00:00	0.31	3.45	0.47	271.56
2022-11-26 17:30:00	0.3	3.33	0.47	271.03
2022-11-26 18:00:00	0.29	3.23	0.49	294.15
2022-11-26 18:30:00	0.36	2	0.59	316.48
2022-11-26 19:00:00	0.38	2.44	0.61	340.75
2022-11-26 19:30:00	0.32	2.33	0.48	329.67
2022-11-26 20:00:00	0.31	2.22	0.45	320.97
2022-11-26 20:30:00	0.29	4.35	0.45	359.82
2022-11-26 21:00:00	0.28	3.28	0.42	295.65
2022-11-26 21:30:00	0.29	2.33	0.52	315.16
2022-11-26 22:00:00	0.31	2.08	0.54	263.21
2022-11-26 22:30:00	0.3	2.22	0.52	275.25
2022-11-26 23:00:00	0.29	2.11	0.46	262.86
2022-11-26 23:30:00	0.31	2.47	0.49	264.09
2022-11-27	0.31	2.47	0.5	273.85
2022-11-27 00:30:00	0.34	2.41	0.5	272.62
2022-11-27 01:00:00	0.38	2.94	0.64	312.7
2022-11-27 01:30:00	0.4	2.78	0.69	313.85
2022-11-27 02:00:00	0.44	3.17	0.62	336.7
2022-11-27 02:30:00	0.45	3.51	0.73	356.57
2022-11-27 03:00:00	0.46	3.57	0.78	5.01
2022-11-27 03:30:00	0.52	4.08	0.9	4.48
2022-11-27 04:00:00	0.54	3.92	0.9	3.87
2022-11-27 04:30:00	0.53	4	0.8	6.24
2022-11-27 05:00:00	0.5	3.92	0.83	8.88
2022-11-27 05:30:00	0.5	4	0.79	8.7
2022-11-27 06:00:00	0.47	4	0.76	5.45
2022-11-27 06:30:00	0.46	4	0.78	0.79
2022-11-27 07:00:00	0.44	4.35	0.66	358.15
2022-11-27 07:30:00	0.43	4.35	0.76	1.93
2022-11-27 08:00:00	0.44	4.26	0.73	1.14
2022-11-27 08:30:00	0.43	4.08	0.69	3.96
2022-11-27 09:00:00	0.45	4.17	0.67	0.35
2022-11-27 09:30:00	0.47	4.35	0.87	358.86
2022-11-27 10:00:00	0.47	4.76	0.69	13.45
2022-11-27 10:30:00	0.46	4.65	0.67	11.78
2022-11-27 11:00:00	0.44	4.76	0.76	6.33
2022-11-27 11:30:00	0.42	4.55	0.68	8.26
2022-11-27 12:00:00	0.41	4.44	0.67	2.02
2022-11-27 12:30:00	0.42	4.55	0.66	9.76
2022-11-27 13:00:00	0.39	4.35	0.66	1.67
2022-11-27 13:30:00	0.38	4.26	0.59	8.26
2022-11-27 14:00:00	0.38	4.44	0.54	2.46
2022-11-27 14:30:00	0.36	4.55	0.55	2.37
2022-11-27 15:00:00	0.35	4.55	0.63	4.22
2022-11-27 15:30:00	0.33	4.35	0.5	1.58
2022-11-27 16:00:00	0.32	4.26	0.59	2.2
2022-11-27 16:30:00	0.3	4.44	0.48	357.36
2022-11-27 17:00:00	0.3	4.44	0.46	1.76
2022-11-27 17:30:00	0.29	4.44	0.43	2.73
2022-11-27 18:00:00	0.28	4.35	0.51	3.69
2022-11-27 18:30:00	0.28	4.26	0.43	355.52
2022-11-27 19:00:00	0.28	4.35	0.46	1.76
2022-11-27 19:30:00	0.26	4.35	0.42	359.12
2022-11-27 20:00:00	0.23	4.44	0.36	3.34
2022-11-27 20:30:00	0.24	4.35	0.39	10.29
2022-11-27 21:00:00	0.24	3.92	0.4	350.68
2022-11-27 21:30:00	0.24	4.26	0.39	3.69
2022-11-27 22:00:00	0.26	4.55	0.4	0.79
2022-11-27 22:30:00	0.22	4.26	0.42	6.68
2022-11-27 23:00:00	0.22	4.26	0.42	4.22
2022-11-27 23:30:00	0.22	4.08	0.4	8.44
2022-11-28	0.21	3.28	0.33	273.49
2022-11-28 00:30:00	0.19	3.45	0.32	300.13
2022-11-28 01:00:00	0.19	3.39	0.34	287.38
2022-11-28 01:30:00	0.2	3.39	0.37	283.25
2022-11-28 02:00:00	0.19	3.33	0.26	284.57
2022-11-28 02:30:00	0.19	4.44	0.33	2.64
2022-11-28 03:00:00	0.18	4.35	0.29	1.67
2022-11-28 03:30:00	0.16	4.26	0.25	359.3
2022-11-28 04:00:00	0.16	4.44	0.23	41.58
2022-11-28 04:30:00	0.15	4.17	0.27	357.71
2022-11-28 05:00:00	0.15	4.88	0.22	341.27
2022-11-28 05:30:00	0.14	4.08	0.23	1.32
2022-11-28 06:00:00	0.14	5.13	0.25	334.95
2022-11-28 06:30:00	0.14	3.85	0.23	351.56
2022-11-28 07:00:00	0.16	3.64	0.23	341.36
2022-11-28 07:30:00	0.19	3.85	0.31	358.86
2022-11-28 08:00:00	0.17	3.7	0.26	16.18
2022-11-28 08:30:00	0.17	2.99	0.27	48.44
2022-11-28 09:00:00	0.18	3.92	0.33	24.53
2022-11-28 09:30:00	0.19	3.57	0.27	51.25
2022-11-28 10:00:00	0.2	3.7	0.37	37.27
2022-11-28 10:30:00	0.19	3.23	0.32	40.09
2022-11-28 11:00:00	0.19	3.39	0.28	46.95
2022-11-28 11:30:00	0.18	3.33	0.26	44.75
2022-11-28 12:00:00	0.19	3.23	0.34	52.22
2022-11-28 12:30:00	0.22	3.13	0.32	54.68
2022-11-28 13:00:00	0.2	3.85	0.33	10.02
2022-11-28 13:30:00	0.2	3.77	0.3	8.53
2022-11-28 14:00:00	0.22	4	0.38	352
2022-11-28 14:30:00	0.23	3.23	0.41	51.16
2022-11-28 15:00:00	0.23	2.99	0.39	51.87
2022-11-28 15:30:00	0.27	2.78	0.4	55.12
2022-11-28 16:00:00	0.28	2.94	0.46	59.78
2022-11-28 16:30:00	0.3	2.9	0.48	59.16
2022-11-28 17:00:00	0.33	1.64	0.47	127.65
2022-11-28 17:30:00	0.37	1.71	0.67	147.96
2022-11-28 18:00:00	0.37	1.69	0.56	132.66
2022-11-28 18:30:00	0.34	1.56	0.52	142.59
2022-11-28 19:00:00	0.36	1.48	0.58	151.21
2022-11-28 19:30:00	0.33	3.13	0.53	63.3
2022-11-28 20:00:00	0.33	3.17	0.45	62.68
2022-11-28 20:30:00	0.32	3.08	0.53	61.27
2022-11-28 21:00:00	0.32	2.82	0.52	64.44
2022-11-28 21:30:00	0.32	2.99	0.45	64.26
2022-11-28 22:00:00	0.3	2.35	0.45	62.24
2022-11-28 22:30:00	0.31	3.13	0.47	61.45
2022-11-28 23:30:00	0.35	3.39	0.56	64
2022-11-29	0.4	3.28	0.61	62.68
2022-11-29 00:30:00	0.41	3.33	0.61	63.03
2022-11-29 01:00:00	0.41	3.77	0.66	53.63
2022-11-29 01:30:00	0.42	4	0.74	56.09
2022-11-29 02:00:00	0.41	4	0.65	55.56
2022-11-29 02:30:00	0.42	4.26	0.62	54.42
2022-11-29 03:00:00	0.43	4.35	0.76	43.78
2022-11-29 03:30:00	0.45	4.26	0.68	48.88
2022-11-29 04:00:00	0.39	3.77	0.68	60.57
2022-11-29 04:30:00	0.4	4.55	0.61	21.71
2022-11-29 05:00:00	0.4	4.35	0.71	50.02
2022-11-29 05:30:00	0.41	5.71	0.57	62.86
2022-11-29 06:00:00	0.44	5	0.65	67.43
2022-11-29 06:30:00	0.47	5	0.62	63.3
2022-11-29 07:00:00	0.49	5.71	0.8	61.98
2022-11-29 07:30:00	0.51	5.71	0.76	66.46
2022-11-29 08:00:00	0.53	5.71	0.81	63.38
2022-11-29 08:30:00	0.54	5	0.78	61.89
2022-11-29 09:00:00	0.58	5.41	0.89	62.33
2022-11-29 09:30:00	0.56	5	1.01	61.89
2022-11-29 10:00:00	0.55	3.13	0.95	61.89
2022-11-29 10:30:00	0.55	4.65	1.01	60.84
2022-11-29 11:00:00	0.52	5	0.78	61.1
2022-11-29 11:30:00	0.53	5	0.86	61.19
2022-11-29 12:00:00	0.5	5.13	0.79	61.1
2022-11-29 12:30:00	0.49	5	0.68	63.74
2022-11-29 13:00:00	0.47	4.88	0.75	61.36
2022-11-29 13:30:00	0.45	5	0.68	61.71
2022-11-29 14:00:00	0.45	5.13	0.75	56.88
2022-11-29 14:30:00	0.46	4.88	0.72	64.09
2022-11-29 15:00:00	0.46	5	0.8	63.56
2022-11-29 15:30:00	0.47	4.65	0.71	61.19
2022-11-29 16:00:00	0.47	4.88	0.65	64.35
2022-11-29 16:30:00	0.47	5	0.74	59.78
2022-11-29 17:00:00	0.47	4.65	0.77	64.53
2022-11-29 17:30:00	0.47	4.65	0.79	61.98
2022-11-29 18:00:00	0.47	4.76	0.76	60.66
2022-11-29 18:30:00	0.48	4.88	0.78	60.04
2022-11-29 19:00:00	0.49	4.55	0.79	63.65
2022-11-29 19:30:00	0.49	4.44	0.82	63.38
2022-11-29 20:00:00	0.48	4.65	0.7	61.1
2022-11-29 20:30:00	0.49	4.65	0.83	57.23
2022-11-29 21:00:00	0.46	4.65	0.69	55.91
2022-11-29 21:30:00	0.48	4.65	0.83	56.53
2022-11-29 22:00:00	0.51	4.88	1.09	53.27
2022-11-29 22:30:00	0.48	4.88	0.77	58.73
2022-11-29 23:00:00	0.51	4.65	0.93	59.34
2022-11-29 23:30:00	0.49	4.44	0.85	56.09
2022-11-30	0.47	4.65	0.81	57.41
2022-11-30 00:30:00	0.49	4.65	0.82	60.57
2022-11-30 01:00:00	0.48	4.65	0.7	53.54
2022-11-30 01:30:00	0.46	4.55	0.81	58.9
2022-11-30 02:00:00	0.46	4.35	0.72	57.32
2022-11-30 02:30:00	0.43	4.08	0.68	60.75
2022-11-30 03:00:00	0.43	4.35	0.63	54.95
2022-11-30 03:30:00	0.42	4.35	0.68	55.91
2022-11-30 04:00:00	0.39	4.35	0.59	62.24
2022-11-30 04:30:00	0.36	4.44	0.56	59.43
2022-11-30 05:00:00	0.37	4.08	0.52	57.58
2022-11-30 05:30:00	0.35	4.17	0.68	60.75
2022-11-30 06:00:00	0.34	4.08	0.57	62.95
2022-11-30 06:30:00	0.35	4.26	0.55	56.62
2022-11-30 07:00:00	0.37	4	0.59	57.41
2022-11-30 07:30:00	0.36	4	0.58	56
2022-11-30 08:00:00	0.37	4.08	0.58	57.23
2022-11-30 08:30:00	0.39	3.85	0.64	62.42
2022-11-30 09:00:00	0.4	3.77	0.71	61.89
2022-11-30 09:30:00	0.39	3.7	0.73	64.53
2022-11-30 10:00:00	0.38	3.64	0.55	60.31
2022-11-30 10:30:00	0.38	3.7	0.6	58.29
2022-11-30 11:00:00	0.34	3.64	0.54	60.13
2022-11-30 11:30:00	0.34	3.64	0.47	61.36
2022-11-30 12:00:00	0.34	3.64	0.54	60.92
2022-11-30 12:30:00	0.34	3.45	0.6	65.14
2022-11-30 13:00:00	0.35	3.33	0.57	70.68
2022-11-30 13:30:00	0.33	3.77	0.54	58.73
2022-11-30 14:00:00	0.35	3.45	0.59	69.8
2022-11-30 14:30:00	0.32	3.57	0.48	68.48
2022-11-30 15:00:00	0.32	3.85	0.55	63.3
2022-11-30 15:30:00	0.31	3.7	0.49	69.54
2022-11-30 16:00:00	0.31	3.64	0.65	67.34
2022-11-30 16:30:00	0.31	3.57	0.49	67.43
2022-11-30 17:00:00	0.32	3.7	0.53	64.53
2022-11-30 17:30:00	0.33	3.77	0.46	64.35
2022-11-30 18:00:00	0.31	3.64	0.48	66.99
2022-11-30 18:30:00	0.29	3.57	0.5	69.8
2022-11-30 19:00:00	0.27	3.57	0.46	68.84
2022-11-30 19:30:00	0.27	3.77	0.43	64.7
2022-11-30 20:00:00	0.28	3.7	0.45	68.31
2022-11-30 20:30:00	0.3	3.51	0.43	68.22
2022-11-30 21:00:00	0.29	3.77	0.5	73.85
2022-11-30 21:30:00	0.31	3.85	0.52	69.01
2022-11-30 22:00:00	0.33	4	0.54	72.53
2022-11-30 22:30:00	0.34	4	0.53	69.1
2022-11-30 23:30:00	0.29	3.92	0.54	58.55
2022-12-01	0.26	3.33	0.47	69.98
2022-12-01 00:30:00	0.23	4.35	0.35	69.36
2022-12-01 01:00:00	0.24	4.08	0.39	67.78
2022-12-01 01:30:00	0.24	3.64	0.41	61.36
2022-12-01 02:00:00	0.24	3.64	0.32	66.2
2022-12-01 02:30:00	0.22	4.26	0.34	55.82
2022-12-01 03:00:00	0.24	3.92	0.39	62.33
2022-12-01 03:30:00	0.24	3.7	0.38	67.6
2022-12-01 04:00:00	0.24	4.17	0.38	64.53
2022-12-01 04:30:00	0.25	4.08	0.42	64.35
2022-12-01 05:00:00	0.28	4.44	0.44	66.73
2022-12-01 05:30:00	0.29	4.08	0.46	69.8
2022-12-01 06:00:00	0.27	4.26	0.55	70.42
2022-12-01 06:30:00	0.29	4.08	0.49	70.15
2022-12-01 07:00:00	0.3	4.08	0.52	70.77
2022-12-01 07:30:00	0.31	4	0.53	70.51
2022-12-01 08:00:00	0.29	4.17	0.46	66.9
2022-12-01 08:30:00	0.33	4	0.49	67.08
2022-12-01 09:00:00	0.34	4.08	0.57	64.7
2022-12-01 09:30:00	0.36	3.85	0.68	65.85
2022-12-01 10:00:00	0.42	4.26	0.68	61.27
2022-12-01 10:30:00	0.36	4.26	0.53	66.37
2022-12-01 11:00:00	0.36	4.17	0.6	63.38
2022-12-01 11:30:00	0.32	4.08	0.55	62.33
2022-12-01 12:00:00	0.3	4.08	0.44	62.68
2022-12-01 12:30:00	0.28	4.17	0.41	57.85
2022-12-01 13:00:00	0.25	4.08	0.44	62.24
2022-12-01 13:30:00	0.25	4.08	0.38	60.04
2022-12-01 14:00:00	0.25	3.92	0.44	63.12
2022-12-01 14:30:00	0.24	3.92	0.36	63.47
2022-12-01 15:00:00	0.24	3.85	0.39	57.49
2022-12-01 15:30:00	0.23	3.77	0.34	62.68
2022-12-01 16:00:00	0.21	3.64	0.33	61.63
2022-12-01 16:30:00	0.22	3.7	0.36	65.14
2022-12-01 17:00:00	0.25	3.64	0.38	61.45
2022-12-01 17:30:00	0.21	3.7	0.37	55.3
2022-12-01 18:00:00	0.24	4	0.94	264.97
2022-12-01 18:30:00	0.19	3.57	0.3	52.75
2022-12-01 19:00:00	0.18	3.57	0.32	53.19
2022-12-01 19:30:00	0.19	3.33	0.32	51.16
2022-12-01 20:00:00	0.17	3.57	0.27	43.78
2022-12-01 20:30:00	0.16	3.39	0.3	49.41
2022-12-01 21:00:00	0.17	3.33	0.34	54.33
2022-12-01 21:30:00	0.17	3.08	0.24	45.36
2022-12-01 22:00:00	0.19	3.7	0.3	45.54
2022-12-01 22:30:00	0.2	3.85	0.34	41.93
2022-12-01 23:00:00	0.21	3.64	0.38	49.14
2022-12-01 23:30:00	0.21	3.51	0.37	44.75
2022-12-02	0.22	3.64	0.44	45.71
2022-12-02 00:30:00	0.21	3.64	0.37	46.59
2022-12-02 01:00:00	0.2	3.51	0.35	46.59
2022-12-02 01:30:00	0.23	3.57	0.39	47.56
2022-12-02 02:00:00	0.2	3.51	0.33	50.64
2022-12-02 02:30:00	0.22	3.7	0.34	41.32
2022-12-02 03:00:00	0.23	3.39	0.39	47.38
2022-12-02 03:30:00	0.23	3.7	0.39	45.19
2022-12-02 04:00:00	0.24	3.39	0.39	49.05
2022-12-02 04:30:00	0.24	3.51	0.42	52.66
2022-12-02 05:00:00	0.22	3.45	0.36	47.47
2022-12-02 05:30:00	0.23	3.57	0.35	54.07
2022-12-02 06:00:00	0.22	3.51	0.34	49.58
2022-12-02 06:30:00	0.23	3.33	0.4	52.75
2022-12-02 07:00:00	0.21	3.39	0.33	60.31
2022-12-02 07:30:00	0.24	3.51	0.4	55.21
2022-12-02 08:00:00	0.24	3.28	0.39	66.29
2022-12-02 08:30:00	0.25	3.45	0.43	62.24
2022-12-02 09:00:00	0.25	3.33	0.37	63.21
2022-12-02 09:30:00	0.25	3.33	0.4	61.36
2022-12-02 10:00:00	0.25	3.45	0.38	68.66
2022-12-02 10:30:00	0.25	3.28	0.41	67.08
2022-12-02 11:00:00	0.24	3.39	0.42	70.59
2022-12-02 11:30:00	0.23	3.33	0.39	68.13
2022-12-02 12:00:00	0.24	3.23	0.41	66.55
2022-12-02 12:30:00	0.24	3.17	0.38	66.55
2022-12-02 13:00:00	0.24	3.28	0.43	63.21
2022-12-02 13:30:00	0.25	3.23	0.37	59.16
2022-12-02 14:00:00	0.24	3.33	0.41	49.58
2022-12-02 14:30:00	0.24	3.28	0.38	59.08
2022-12-02 15:00:00	0.24	3.17	0.43	57.41
2022-12-02 15:30:00	0.3	4.08	0.47	8.79
2022-12-02 16:00:00	0.33	4.17	0.52	12.92
2022-12-02 16:30:00	0.36	3.92	0.55	14.33
2022-12-02 17:00:00	0.41	4.26	0.66	21.19
2022-12-02 17:30:00	0.43	4.26	0.69	16.7
2022-12-02 18:00:00	0.44	4.26	0.84	18.9
2022-12-02 18:30:00	0.51	4.26	0.78	22.51
2022-12-02 19:00:00	0.6	4.44	1.02	13.19
2022-12-02 19:30:00	0.6	4.88	0.93	9.49
2022-12-02 20:00:00	0.63	4.88	0.9	16
2022-12-02 20:30:00	0.61	4.76	0.97	16.26
2022-12-02 21:00:00	0.62	4.88	0.93	12.84
2022-12-02 21:30:00	0.62	4.65	1.05	17.14
2022-12-02 22:00:00	0.62	4.76	1.04	13.98
2022-12-02 22:30:00	0.55	4.65	1.07	9.85
2022-12-02 23:00:00	0.56	4.65	1.07	13.54
2022-12-02 23:30:00	0.55	4.76	0.82	1.67
2022-12-03	0.51	4.55	0.75	6.33
2022-12-03 00:30:00	0.51	4.76	0.81	358.15
2022-12-03 01:00:00	0.5	4.76	0.82	356.4
2022-12-03 01:30:00	0.49	4.65	0.74	4.22
2022-12-03 02:00:00	0.49	4.55	0.7	7.47
2022-12-03 02:30:00	0.54	4.65	0.84	12.22
2022-12-03 03:00:00	0.53	4.65	0.85	13.1
2022-12-03 03:30:00	0.54	4.26	1.06	38.42
2022-12-03 04:00:00	0.62	4.76	1.05	16.26
2022-12-03 04:30:00	0.68	5.13	1.05	19.08
2022-12-03 05:00:00	0.72	4.88	1.28	27.52
2022-12-03 05:30:00	0.89	5.13	1.37	18.29
2022-12-03 06:00:00	0.94	4.65	1.56	40.88
2022-12-03 06:30:00	0.95	4.88	1.61	44.31
2022-12-03 07:00:00	0.95	4.88	1.36	46.15
2022-12-03 07:30:00	0.9	4.88	1.52	49.49
2022-12-03 08:00:00	0.93	5.26	2.1	34.2
2022-12-03 08:30:00	0.93	5.13	1.6	45.1
2022-12-03 09:00:00	0.95	4.76	1.55	53.36
2022-12-03 09:30:00	0.98	5.41	1.71	33.85
2022-12-03 10:00:00	0.95	5	1.77	57.41
2022-12-03 10:30:00	0.99	5.41	1.5	37.27
2022-12-03 11:00:00	0.89	5	1.45	35.43
2022-12-03 11:30:00	0.89	5.13	1.52	37.71
2022-12-03 12:00:00	0.86	5.13	1.42	31.47
2022-12-03 12:30:00	0.8	5.26	1.11	29.89
2022-12-03 13:00:00	0.81	5.13	1.41	32.62
2022-12-03 13:30:00	0.85	5.26	1.83	29.98
2022-12-03 14:00:00	0.76	4.88	1.22	36.92
2022-12-03 14:30:00	0.7	4.55	1.02	53.45
2022-12-03 15:00:00	0.73	5.13	1.29	35.87
2022-12-03 15:30:00	0.71	5	1.33	31.3
2022-12-03 16:00:00	0.67	4.76	1.06	34.64
2022-12-03 16:30:00	0.66	5	1.13	35.16
2022-12-03 17:00:00	0.66	4.76	1.14	34.46
2022-12-03 17:30:00	0.59	4.88	0.99	34.55
2022-12-03 18:00:00	0.61	4.55	1.05	40.97
2022-12-03 18:30:00	0.61	4.76	1.01	40.88
2022-12-03 19:00:00	0.62	4.76	0.94	39.3
2022-12-03 19:30:00	0.66	5	1.3	37.8
2022-12-03 20:00:00	0.65	4.65	1.11	41.32
2022-12-03 20:30:00	0.62	5	0.99	20.13
2022-12-03 21:00:00	0.64	4.76	0.98	39.21
2022-12-03 21:30:00	0.65	4.76	1.06	31.38
2022-12-03 22:00:00	0.65	5	1.07	21.54
2022-12-03 22:30:00	0.66	4.88	0.99	33.14
2022-12-03 23:00:00	0.63	4.44	1.02	40.97
2022-12-03 23:30:00	0.62	4.65	1.08	34.02
2022-12-04	0.63	5.56	1.04	6.42
2022-12-04 00:30:00	0.62	5.56	1.05	8.44
2022-12-04 01:00:00	0.57	4.44	1.02	45.63
2022-12-04 01:30:00	0.57	5.26	1	11.87
2022-12-04 02:00:00	0.59	5.56	0.83	10.73
2022-12-04 02:30:00	0.56	5.41	0.84	9.05
2022-12-04 03:00:00	0.6	5.56	1.08	9.23
2022-12-04 03:30:00	0.57	5.71	1.1	11.69
2022-12-04 04:00:00	0.57	5.71	0.94	7.74
2022-12-04 04:30:00	0.51	5.41	0.78	3.34
2022-12-04 05:00:00	0.55	5.71	0.96	9.05
2022-12-04 05:30:00	0.56	5.41	0.93	10.9
2022-12-04 06:00:00	0.55	5.56	0.87	2.81
2022-12-04 06:30:00	0.52	5.13	0.8	13.45
2022-12-04 07:00:00	0.52	5.41	0.83	12.13
2022-12-04 07:30:00	0.52	5	0.84	18.9
2022-12-04 08:00:00	0.53	5	0.82	17.32
2022-12-04 08:30:00	0.54	5.41	0.81	5.27
2022-12-04 09:00:00	0.57	5.71	0.85	6.42
2022-12-04 09:30:00	0.56	5.26	0.89	12.84
2022-12-04 10:00:00	0.57	3.85	0.93	61.63
2022-12-04 10:30:00	0.59	4.88	1.24	16.09
2022-12-04 11:00:00	0.61	4.26	0.9	51.16
2022-12-04 11:30:00	0.6	4.26	0.94	56.7
2022-12-04 12:00:00	0.57	4.88	0.95	25.58
2022-12-04 12:30:00	0.54	5.26	0.78	16.35
2022-12-04 13:00:00	0.53	4.76	0.96	31.12
2022-12-04 13:30:00	0.52	4.26	0.78	52.84
2022-12-04 14:00:00	0.5	4.76	0.75	38.77
2022-12-04 14:30:00	0.5	4.35	0.81	49.32
2022-12-04 15:00:00	0.51	4.88	0.81	33.49
2022-12-04 15:30:00	0.52	4.44	0.91	41.41
2022-12-04 16:00:00	0.5	4.65	0.72	35.34
2022-12-04 16:30:00	0.54	4.44	0.8	59.43
2022-12-04 17:00:00	0.59	5	0.96	50.73
2022-12-04 17:30:00	0.63	4.76	1.17	53.1
2022-12-04 18:00:00	0.62	5	0.99	53.8
2022-12-04 18:30:00	0.67	4.76	1	52.57
2022-12-04 19:00:00	0.67	4.65	1.03	61.63
2022-12-04 19:30:00	0.67	4.88	1.12	59.34
2022-12-04 20:00:00	0.68	5	1.06	55.91
2022-12-04 20:30:00	0.64	5	1.05	60.75
2022-12-04 21:00:00	0.68	5.13	1.09	56.35
2022-12-04 21:30:00	0.71	5	1.11	60.22
2022-12-04 22:00:00	0.7	5.13	1.28	60.13
2022-12-04 22:30:00	0.67	5.41	1.04	50.29
2022-12-04 23:30:00	0.73	5.41	1.38	51.6
2022-12-05	0.74	5.26	1.18	57.14
2022-12-05 00:30:00	0.73	5.13	1.12	60.92
2022-12-05 01:00:00	0.76	5.26	1.05	54.42
2022-12-05 01:30:00	0.74	4.65	1.38	60.57
2022-12-05 02:00:00	0.75	5	1.29	53.8
2022-12-05 02:30:00	0.76	5.13	1.16	61.54
2022-12-05 03:00:00	0.75	5	1.25	58.55
2022-12-05 03:30:00	0.77	5.13	1.14	61.89
2022-12-05 04:00:00	0.77	5.13	1.16	53.8
2022-12-05 04:30:00	0.76	5.26	1.07	56.53
2022-12-05 05:00:00	0.77	5.13	1.25	57.67
2022-12-05 05:30:00	0.75	5.26	1.13	54.42
2022-12-05 06:00:00	0.72	5.13	1.04	56.09
2022-12-05 06:30:00	0.71	5	1.11	55.12
2022-12-05 07:00:00	0.76	5.26	1.17	54.68
2022-12-05 07:30:00	0.71	5.13	1.16	53.8
2022-12-05 08:00:00	0.75	5.26	1.3	54.95
2022-12-05 08:30:00	0.7	5.13	1.03	56.18
2022-12-05 09:00:00	0.71	5.26	1.08	55.65
2022-12-05 09:30:00	0.7	4.88	1.24	56.7
2022-12-05 10:00:00	0.73	5	1.23	56.88
2022-12-05 10:30:00	0.7	5.13	1.12	52.75
2022-12-05 11:00:00	0.69	4.88	1.37	52.04
2022-12-05 11:30:00	0.73	5.26	1.3	51.52
2022-12-05 12:00:00	0.67	4.88	1.1	59.25
2022-12-05 12:30:00	0.68	5.26	1.12	48.88
2022-12-05 13:00:00	0.69	5.26	1.25	52.4
2022-12-05 13:30:00	0.67	5.13	0.93	48.62
2022-12-05 14:00:00	0.65	4.76	0.99	59.43
2022-12-05 14:30:00	0.6	4.76	1.25	64.26
2022-12-05 15:00:00	0.63	5.41	1.11	39.12
2022-12-05 15:30:00	0.62	4.88	1.08	57.05
2022-12-05 16:00:00	0.64	5	1.18	56.18
2022-12-05 16:30:00	0.61	4.88	1.06	56
2022-12-05 17:00:00	0.6	5.41	1.06	43.52
2022-12-05 17:30:00	0.58	5.13	0.96	46.07
2022-12-05 18:00:00	0.54	5.41	0.98	45.89
2022-12-05 18:30:00	0.54	5	0.88	55.21
2022-12-05 19:00:00	0.52	4.88	0.74	50.2
2022-12-05 19:30:00	0.53	5.71	1.12	16.88
2022-12-05 20:00:00	0.49	5.41	0.78	27.69
2022-12-05 20:30:00	0.46	5.71	0.69	26.64
2022-12-05 21:00:00	0.47	5.56	0.74	18.29
2022-12-05 21:30:00	0.45	5	0.67	44.66
2022-12-05 22:00:00	0.48	5.26	0.85	24.35
2022-12-05 22:30:00	0.44	5.56	0.77	17.14
2022-12-05 23:00:00	0.46	5.26	0.86	28.48
2022-12-05 23:30:00	0.42	5.56	0.68	13.98
2022-12-06	0.41	4.76	0.83	46.59
2022-12-06 00:30:00	0.39	5.41	0.67	14.15
2022-12-06 01:00:00	0.4	4.55	0.61	48.53
2022-12-06 01:30:00	0.37	5.26	0.62	13.19
2022-12-06 02:00:00	0.38	4.65	0.67	36.04
2022-12-06 02:30:00	0.37	5.41	0.7	4.84
2022-12-06 03:00:00	0.35	5.13	0.62	15.56
2022-12-06 03:30:00	0.33	5.13	0.51	4.92
2022-12-06 04:00:00	0.34	5.13	0.49	5.8
2022-12-06 04:30:00	0.32	4.76	0.51	11.43
2022-12-06 05:00:00	0.31	5	0.51	6.24
2022-12-06 05:30:00	0.29	5.26	0.5	4.75
2022-12-06 06:00:00	0.29	5	0.46	4.04
2022-12-06 06:30:00	0.29	5.26	0.43	2.37
2022-12-06 07:00:00	0.31	4.88	0.47	12.22
2022-12-06 07:30:00	0.31	5.26	0.47	7.21
2022-12-06 08:00:00	0.3	4.76	0.43	10.2
2022-12-06 08:30:00	0.29	5	0.45	0.09
2022-12-06 09:00:00	0.29	4.88	0.44	2.73
2022-12-06 09:30:00	0.28	5	0.38	6.42
2022-12-06 10:00:00	0.28	5	0.42	6.59
2022-12-06 10:30:00	0.27	4.35	0.42	17.76
2022-12-06 11:00:00	0.27	5	0.44	10.81
2022-12-06 11:30:00	0.28	4.65	0.4	18.2
2022-12-06 12:00:00	0.29	4.88	0.48	16.09
2022-12-06 12:30:00	0.3	5	0.46	8
2022-12-06 13:00:00	0.3	2.56	0.47	270.42
2022-12-06 13:30:00	0.33	2.86	0.46	271.12
2022-12-06 14:00:00	0.35	3.28	0.51	275.87
2022-12-06 14:30:00	0.36	3.23	0.54	273.49
2022-12-06 15:00:00	0.37	3.33	0.54	270.86
2022-12-06 15:30:00	0.39	3.28	0.57	267.52
2022-12-06 16:00:00	0.43	3.57	0.73	270.33
2022-12-06 16:30:00	0.44	3.57	0.74	269.1
2022-12-06 17:00:00	0.43	3.64	0.71	267.43
2022-12-06 17:30:00	0.43	3.77	0.64	270.24
2022-12-06 18:00:00	0.48	3.77	0.8	267.87
2022-12-06 18:30:00	0.53	4.08	0.88	270.77
2022-12-06 19:00:00	0.56	4.08	0.91	269.63
2022-12-06 19:30:00	0.61	4.26	0.93	263.65
2022-12-06 20:00:00	0.62	4.35	1.11	271.91
2022-12-06 20:30:00	0.65	4.26	1.05	268.75
2022-12-06 21:00:00	0.59	4.44	0.93	270.33
2022-12-06 21:30:00	0.61	4.35	1.11	271.38
2022-12-06 22:00:00	0.6	4.44	1.07	274.73
2022-12-06 22:30:00	0.61	4.55	1.14	275.78
2022-12-06 23:00:00	0.56	4.44	0.88	280.62
2022-12-06 23:30:00	0.56	4.35	1.14	284.66
2022-12-07	0.54	4.44	0.86	289.67
2022-12-07 00:30:00	0.51	3.92	0.7	307.08
2022-12-07 01:00:00	0.52	4.17	0.88	304.18
2022-12-07 01:30:00	0.54	4.17	0.86	304.44
2022-12-07 02:00:00	0.54	4.26	0.85	307.96
2022-12-07 02:30:00	0.49	4.08	0.84	312.18
2022-12-07 03:00:00	0.49	4.17	0.78	301.8
2022-12-07 03:30:00	0.45	3.92	0.8	322.11
2022-12-07 04:00:00	0.48	4.08	0.76	326.07
2022-12-07 04:30:00	0.54	3.64	0.95	327.65
2022-12-07 05:00:00	0.55	3.92	0.77	317.89
2022-12-07 05:30:00	0.69	3.51	1.22	289.76
2022-12-07 06:00:00	0.84	3.7	1.58	279.3
2022-12-07 06:30:00	0.9	3.85	1.5	284.31
2022-12-07 07:00:00	0.88	4.08	1.43	302.33
2022-12-07 07:30:00	0.8	3.92	1.32	300.48
2022-12-07 08:00:00	0.82	4.26	1.25	301.27
2022-12-07 08:30:00	0.84	4.55	1.33	272.26
2022-12-07 09:00:00	0.93	4.08	1.44	294.95
2022-12-07 09:30:00	0.79	4.35	1.37	285.71
2022-12-07 10:00:00	0.79	3.92	1.37	315.87
2022-12-07 10:30:00	0.74	4.44	1.21	279.38
2022-12-07 11:00:00	0.73	4.17	1.14	301.27
2022-12-07 11:30:00	0.75	4.55	1.26	279.82
2022-12-07 12:00:00	0.79	4	1.23	303.82
2022-12-07 12:30:00	0.87	4.26	1.5	282.73
2022-12-07 13:00:00	0.94	4.35	1.47	281.93
2022-12-07 13:30:00	1.02	4.08	1.63	287.56
2022-12-07 14:00:00	1.05	3.92	1.72	298.02
2022-12-07 14:30:00	0.99	4.44	1.88	282.73
2022-12-07 15:00:00	1.08	4.35	1.87	296.97
2022-12-07 15:30:00	1.15	4.44	1.71	309.27
2022-12-07 16:00:00	1.24	4.55	2.02	304.62
2022-12-07 16:30:00	1.33	4.76	2.29	308.57
2022-12-07 17:00:00	1.58	6.06	2.48	316.84
2022-12-07 17:30:00	1.66	6.06	2.49	322.46
2022-12-07 18:00:00	1.86	6.06	2.78	322.81
2022-12-07 18:30:00	1.91	6.25	2.72	325.19
2022-12-07 19:00:00	1.84	6.06	3.43	326.42
2022-12-07 19:30:00	1.87	6.06	3.21	326.24
2022-12-07 20:00:00	1.84	6.9	3.28	330.2
2022-12-07 20:30:00	2.02	6.67	3.2	328.26
2022-12-07 21:00:00	2.31	6.9	3.51	331.25
2022-12-07 21:30:00	2.06	6.67	3.07	334.51
2022-12-07 22:00:00	2.07	7.14	3.53	340.22
2022-12-07 22:30:00	2.2	7.69	3.03	345.85
2022-12-07 23:00:00	2.37	7.41	3.39	350.33
2022-12-07 23:30:00	2.35	7.69	4.04	356.04
2022-12-08	2.19	7.41	3.18	356.4
2022-12-08 00:30:00	2.13	7.69	3.52	3.78
2022-12-08 01:00:00	2.21	7.41	3.65	356.13
2022-12-08 01:30:00	1.88	8	2.79	3.78
2022-12-08 02:00:00	1.86	7.69	2.66	359.12
2022-12-08 02:30:00	1.74	7.41	3.24	358.68
2022-12-08 03:00:00	1.7	8	3.17	5.1
2022-12-08 03:30:00	1.6	7.69	2.38	359.12
2022-12-08 04:00:00	1.51	7.14	2.39	358.86
2022-12-08 04:30:00	1.64	7.69	2.52	0.09
2022-12-08 05:00:00	1.5	7.41	2.58	1.58
2022-12-08 05:30:00	1.61	7.41	3.18	4.13
2022-12-08 06:00:00	1.46	7.69	1.89	359.03
2022-12-08 06:30:00	1.58	7.69	2.97	1.49
2022-12-08 07:00:00	1.49	7.41	2.1	6.59
2022-12-08 07:30:00	1.43	7.69	2.37	10.02
2022-12-08 08:00:00	1.38	7.41	2.16	1.93
2022-12-08 08:30:00	1.33	6.9	2.72	7.82
2022-12-08 09:00:00	1.39	7.41	2.47	0.88
2022-12-08 09:30:00	1.38	7.41	2.02	354.9
2022-12-08 10:00:00	1.26	7.14	2.21	8
2022-12-08 10:30:00	1.25	7.41	2.03	6.42
2022-12-08 11:00:00	1.23	7.14	1.9	4.75
2022-12-08 11:30:00	1.25	7.69	2	8.79
2022-12-08 12:00:00	1.15	7.69	1.7	8.62
2022-12-08 12:30:00	1.15	6.25	1.58	6.07
2022-12-08 13:00:00	1.14	8	1.63	13.89
2022-12-08 13:30:00	1.05	8.33	1.51	16.44
2022-12-08 14:00:00	1.03	7.41	1.59	13.71
2022-12-08 14:30:00	1.02	7.69	1.56	14.68
2022-12-08 15:00:00	0.95	7.69	1.52	15.21
2022-12-08 15:30:00	0.87	7.14	1.4	13.54
2022-12-08 16:00:00	0.88	6.9	1.47	14.95
2022-12-08 16:30:00	0.84	7.69	1.4	15.82
2022-12-08 17:00:00	0.85	7.41	1.3	14.95
2022-12-08 17:30:00	0.84	6.9	1.54	17.58
2022-12-08 18:00:00	0.78	7.41	1.23	16
2022-12-08 18:30:00	0.72	6.25	1.11	18.99
2022-12-08 19:00:00	0.76	6.9	1.21	17.85
2022-12-08 19:30:00	0.75	7.14	1.06	13.71
2022-12-08 20:00:00	0.74	7.14	1.16	11.78
2022-12-08 20:30:00	0.75	7.14	1.3	15.91
2022-12-08 21:00:00	0.7	7.14	1.11	15.82
2022-12-08 21:30:00	0.7	7.14	1.18	14.24
2022-12-08 22:00:00	0.67	7.14	1.24	11.34
2022-12-08 22:30:00	0.69	7.14	1.08	15.12
2022-12-08 23:30:00	0.65	6.67	1.37	12.75
2022-12-09	0.62	6.9	1.24	14.42
2022-12-09 00:30:00	0.64	6.9	1.2	13.89
2022-12-09 01:00:00	0.62	6.25	1.08	11.08
2022-12-09 01:30:00	0.56	6.9	1.06	10.37
2022-12-09 02:00:00	0.56	7.14	1.02	13.89
2022-12-09 02:30:00	0.53	6.25	0.84	14.77
2022-12-09 03:00:00	0.52	6.45	0.87	13.63
2022-12-09 03:30:00	0.54	6.45	0.88	11.34
2022-12-09 04:00:00	0.5	6.67	0.82	11.16
2022-12-09 04:30:00	0.47	6.45	0.74	15.21
2022-12-09 05:00:00	0.47	4.88	0.77	4.84
2022-12-09 05:30:00	0.45	5.88	0.83	9.14
2022-12-09 06:00:00	0.43	6.45	0.66	17.32
2022-12-09 06:30:00	0.41	4.65	0.62	26.55
2022-12-09 07:00:00	0.39	6.25	0.55	16.53
2022-12-09 07:30:00	0.4	6.06	0.62	12.92
2022-12-09 08:00:00	0.35	5.88	0.51	16.62
2022-12-09 08:30:00	0.36	6.25	0.6	12.4
2022-12-09 09:00:00	0.35	6.06	0.52	13.98
2022-12-09 09:30:00	0.35	6.06	0.55	14.59
2022-12-09 10:00:00	0.33	5.71	0.62	14.24
2022-12-09 10:30:00	0.3	5.88	0.46	13.8
2022-12-09 11:00:00	0.3	5.56	0.49	22.33
2022-12-09 11:30:00	0.29	5.71	0.43	20.04
2022-12-09 12:00:00	0.28	6.06	0.45	19.52
2022-12-09 12:30:00	0.26	5.71	0.44	14.51
2022-12-09 13:00:00	0.25	5.88	0.4	19.52
2022-12-09 13:30:00	0.25	6.06	0.43	17.58
2022-12-09 14:00:00	0.26	5.56	0.37	18.99
2022-12-09 14:30:00	0.24	5.71	0.38	17.76
2022-12-09 15:00:00	0.26	4.35	0.5	346.55
2022-12-09 15:30:00	0.23	5.56	0.38	18.37
2022-12-09 16:00:00	0.22	5.26	0.38	19.78
2022-12-09 16:30:00	0.21	4.26	0.33	320.44
2022-12-09 17:00:00	0.22	4.26	0.4	357.8
2022-12-09 17:30:00	0.22	3.17	0.34	272
2022-12-09 18:00:00	0.22	3.57	0.34	278.77
2022-12-09 18:30:00	0.22	3.17	0.33	277.27
2022-12-09 19:00:00	0.21	3.28	0.34	263.12
2022-12-09 19:30:00	0.26	3.23	0.44	263.47
2022-12-09 20:00:00	0.27	3.85	0.45	271.65
2022-12-09 20:30:00	0.25	3.64	0.38	271.74
2022-12-09 21:00:00	0.23	3.45	0.37	271.21
2022-12-09 21:30:00	0.22	3.64	0.37	270.42
2022-12-09 22:00:00	0.23	3.51	0.46	270.07
2022-12-09 22:30:00	0.22	3.51	0.38	272.7
2022-12-09 23:00:00	0.22	3.77	0.41	273.85
2022-12-09 23:30:00	0.23	3.51	0.34	270.42
2022-12-10	0.22	3.57	0.38	271.38
2022-12-10 00:30:00	0.23	3.85	0.37	269.98
2022-12-10 01:00:00	0.24	3.64	0.43	267.96
2022-12-10 01:30:00	0.22	3.7	0.39	273.05
2022-12-10 02:00:00	0.22	3.7	0.36	273.14
2022-12-10 02:30:00	0.23	3.7	0.4	273.23
2022-12-10 03:00:00	0.23	3.7	0.35	273.49
2022-12-10 03:30:00	0.23	3.85	0.35	283.78
2022-12-10 04:00:00	0.26	1.52	0.42	168
2022-12-10 04:30:00	0.26	4.55	0.43	341.63
2022-12-10 05:00:00	0.26	3.85	0.41	285.63
2022-12-10 05:30:00	0.24	4	0.4	292.13
2022-12-10 06:00:00	0.23	3.57	0.33	276.31
2022-12-10 06:30:00	0.24	3.7	0.34	276.22
2022-12-10 07:00:00	0.24	3.7	0.35	283.78
2022-12-10 07:30:00	0.26	3.7	0.42	280.62
2022-12-10 08:00:00	0.28	3.45	0.45	289.49
2022-12-10 08:30:00	0.27	3.7	0.41	289.85
2022-12-10 09:00:00	0.29	2.22	0.46	261.8
2022-12-10 09:30:00	0.32	2.44	0.63	264.62
2022-12-10 10:00:00	0.33	2.27	0.5	264.62
2022-12-10 10:30:00	0.35	2.63	0.52	265.58
2022-12-10 11:00:00	0.38	2.53	0.67	259.69
2022-12-10 11:30:00	0.37	2.82	0.68	267.69
2022-12-10 12:00:00	0.37	3.13	0.68	273.85
2022-12-10 12:30:00	0.39	3.03	0.62	266.55
2022-12-10 13:00:00	0.38	2.99	0.59	269.45
2022-12-10 13:30:00	0.37	3.17	0.58	271.21
2022-12-10 14:00:00	0.37	3.23	0.61	269.1
2022-12-10 14:30:00	0.38	3.17	0.58	273.05
2022-12-10 15:00:00	0.42	3.23	0.69	267.34
2022-12-10 15:30:00	0.42	3.23	0.67	265.32
2022-12-10 16:00:00	0.42	3.23	0.59	274.29
2022-12-10 16:30:00	0.4	3.17	0.69	267.87
2022-12-10 17:00:00	0.41	3.13	0.63	265.41
2022-12-10 17:30:00	0.39	3.08	0.65	259.96
2022-12-10 18:00:00	0.38	3.03	0.59	272.7
2022-12-10 18:30:00	0.38	2.94	0.64	268.66
2022-12-10 19:00:00	0.39	3.08	0.62	269.36
2022-12-10 19:30:00	0.39	2.9	0.71	264.53
2022-12-10 20:00:00	0.37	3.08	0.6	271.12
2022-12-10 20:30:00	0.35	2.74	0.55	266.9
2022-12-10 21:00:00	0.34	2.74	0.53	259.16
2022-12-10 21:30:00	0.33	2.9	0.57	264.35
2022-12-10 22:00:00	0.34	3.03	0.62	264.09
2022-12-10 22:30:00	0.34	2.67	0.52	261.45
2022-12-10 23:00:00	0.36	2.9	0.55	266.55
2022-12-10 23:30:00	0.39	5	0.66	345.23
2022-12-11	0.43	5	0.65	339.78
2022-12-11 00:30:00	0.45	5	0.77	344.09
2022-12-11 01:00:00	0.47	4.88	0.87	343.3
2022-12-11 01:30:00	0.5	4.88	0.78	341.01
2022-12-11 02:00:00	0.5	4.76	0.74	340.22
2022-12-11 02:30:00	0.51	5	0.84	342.15
2022-12-11 03:00:00	0.5	4.88	0.84	346.11
2022-12-11 03:30:00	0.51	4.44	0.86	338.29
2022-12-11 04:00:00	0.51	4.26	0.83	345.93
2022-12-11 04:30:00	0.49	4.55	0.83	342.59
2022-12-11 05:00:00	0.5	4.26	0.81	341.45
2022-12-11 05:30:00	0.49	4.55	0.78	344.7
2022-12-11 06:00:00	0.45	4.35	0.86	350.86
2022-12-11 06:30:00	0.46	4.26	0.75	351.38
2022-12-11 07:00:00	0.47	4.35	0.92	351.21
2022-12-11 07:30:00	0.43	4.35	0.75	352.88
2022-12-11 08:00:00	0.43	4.26	0.8	347.87
2022-12-11 08:30:00	0.43	4.17	0.68	358.59
2022-12-11 09:00:00	0.47	4.26	0.74	356.31
2022-12-11 09:30:00	0.46	4.08	0.87	7.74
2022-12-11 10:00:00	0.51	4.17	0.78	3.34
2022-12-11 10:30:00	0.54	4.35	0.94	351.91
2022-12-11 11:00:00	0.63	4	1.04	6.68
2022-12-11 11:30:00	0.84	4.35	1.63	24
2022-12-11 12:00:00	1.12	4.26	2.19	36.13
2022-12-11 12:30:00	1.1	4.44	1.78	39.3
2022-12-11 13:00:00	1.1	4.44	1.81	35.43
2022-12-11 13:30:00	1.13	4.65	1.68	34.02
2022-12-11 14:00:00	1.22	4.76	2.35	46.24
2022-12-11 14:30:00	1.3	5.26	2.39	52.57
2022-12-11 15:00:00	1.26	5.26	2.09	44.92
2022-12-11 15:30:00	1.42	5.26	2.27	49.14
2022-12-11 16:00:00	1.46	5.26	3	51.08
2022-12-11 16:30:00	1.38	5.56	2.3	45.71
2022-12-11 17:00:00	1.36	5.26	2.22	47.38
2022-12-11 17:30:00	1.43	5.41	2.27	41.76
2022-12-11 18:00:00	1.46	5.56	2.28	45.27
2022-12-11 18:30:00	1.52	5.56	2.41	42.46
2022-12-11 19:00:00	1.53	5.56	2.52	35.34
2022-12-11 19:30:00	1.38	5.71	2.65	42.29
2022-12-11 20:00:00	1.63	5.88	2.56	37.1
2022-12-11 20:30:00	1.77	5.71	3.16	26.64
2022-12-11 21:00:00	1.82	6.06	2.87	22.68
2022-12-11 21:30:00	2.06	6.06	3	14.95
2022-12-11 22:00:00	2.2	6.25	3.17	21.01
2022-12-11 22:30:00	2.28	6.45	3.59	13.8
2022-12-11 23:00:00	2.32	6.9	3.6	9.93
2022-12-11 23:30:00	2.45	7.14	3.93	13.71
2022-12-12	2.21	6.9	3.29	7.91
2022-12-12 00:30:00	2.43	6.67	3.93	17.58
2022-12-12 01:00:00	2.48	7.14	4.05	13.01
2022-12-12 01:30:00	2.14	7.41	3.14	9.67
2022-12-12 02:00:00	2.26	7.41	3.69	16.09
2022-12-12 02:30:00	2.45	7.41	4.35	14.15
2022-12-12 03:00:00	2.53	7.41	3.75	16.88
2022-12-12 03:30:00	2.43	7.14	3.86	10.81
2022-12-12 04:00:00	2.34	7.41	3.63	15.03
2022-12-12 04:30:00	2.38	8	4.35	17.32
2022-12-12 05:00:00	2.35	7.69	4.3	16.44
2022-12-12 05:30:00	2.59	7.41	3.67	13.98
2022-12-12 06:00:00	2.49	7.69	3.71	5.27
2022-12-12 06:30:00	2.32	7.41	4.38	359.03
2022-12-12 07:00:00	2.37	7.69	3.56	6.68
2022-12-12 07:30:00	2.16	7.41	3.85	3.08
2022-12-12 08:00:00	2.44	7.14	3.68	358.33
2022-12-12 08:30:00	2.22	6.9	3.64	355.16
2022-12-12 09:00:00	2.18	8	3.46	13.71
2022-12-12 09:30:00	2.15	7.69	3.87	7.56
2022-12-12 10:00:00	2.19	7.41	3.21	3.16
2022-12-12 10:30:00	2.31	7.41	3.21	8.79
2022-12-12 11:00:00	2.32	8	3.13	22.15
2022-12-12 11:30:00	2.35	6.9	3.85	359.12
2022-12-12 12:00:00	2.75	8.33	4.45	15.3
2022-12-12 12:30:00	2.53	7.69	4.26	11.6
2022-12-12 13:00:00	2.72	8	3.81	6.07
2022-12-12 13:30:00	3.04	8.33	4.43	7.12
2022-12-12 14:00:00	3.24	9.09	5.48	18.37
2022-12-12 14:30:00	3.25	9.09	4.49	10.9
2022-12-12 15:00:00	3.32	9.52	5.1	10.81
2022-12-12 15:30:00	3.45	9.52	5.34	7.91
2022-12-12 16:00:00	3.53	10	5.49	14.42
2022-12-12 16:30:00	3.75	9.52	5.93	11.34
2022-12-12 17:00:00	3.51	10.53	4.62	13.63
2022-12-12 17:30:00	3.51	10.53	5.71	13.71
2022-12-12 18:00:00	3.5	9.09	5.91	0.26
2022-12-12 18:30:00	3.36	9.09	5.41	1.23
2022-12-12 19:00:00	3.47	9.52	6.1	3.87
2022-12-12 19:30:00	3.3	10.53	5.47	12.04
2022-12-12 20:00:00	3.39	10.53	4.71	13.54
2022-12-12 20:30:00	3.22	11.11	5.32	14.68
2022-12-12 21:00:00	3.12	10.53	5.2	15.56
2022-12-12 21:30:00	3.13	10.53	4.21	12.48
2022-12-12 22:00:00	3.11	10.53	4.39	14.59
2022-12-12 22:30:00	2.91	10.53	4.95	16.35
2022-12-12 23:30:00	2.91	9.52	4.37	11.25
2022-12-13	3.02	8.7	4.8	8
2022-12-13 00:30:00	3.01	10	4.94	13.36
2022-12-13 01:00:00	2.94	8.7	5.43	4.04
2022-12-13 01:30:00	2.75	9.52	4.62	9.41
2022-12-13 02:00:00	2.92	10	4	10.64
2022-12-13 02:30:00	2.72	10.53	4.09	12.31
2022-12-13 03:00:00	2.77	9.52	4.36	10.11
2022-12-13 03:30:00	2.78	9.09	5.66	5.54
2022-12-13 04:00:00	2.8	10	4.7	13.8
2022-12-13 04:30:00	2.72	10	4.26	11.08
2022-12-13 05:00:00	2.64	10	3.64	12.92
2022-12-13 05:30:00	2.7	9.52	3.71	8.44
2022-12-13 06:00:00	2.83	9.09	3.95	5.1
2022-12-13 06:30:00	2.56	10	4.37	11.6
2022-12-13 07:00:00	2.59	9.09	3.53	5.63
2022-12-13 07:30:00	2.61	9.09	3.57	4.04
2022-12-13 08:00:00	2.54	10	3.56	8.26
2022-12-13 08:30:00	2.45	9.52	4.14	9.49
2022-12-13 09:00:00	2.49	10	3.45	10.29
2022-12-13 09:30:00	2.46	8	4.13	0.88
2022-12-13 10:00:00	2.58	9.09	3.72	2.46
2022-12-13 10:30:00	2.48	9.09	4.32	357.1
2022-12-13 11:00:00	2.47	9.52	4.82	13.19
2022-12-13 11:30:00	2.38	9.09	3.9	10.02
2022-12-13 12:00:00	2.27	8.7	3.66	2.64
2022-12-13 12:30:00	2.37	8.33	4.07	0.18
2022-12-13 13:00:00	2.29	9.52	3.46	9.93
2022-12-13 13:30:00	2.4	9.52	4.02	10.2
2022-12-13 14:00:00	2.21	7.69	3.76	3.08
2022-12-13 14:30:00	2.12	8.7	3.74	5.19
2022-12-13 15:00:00	2.06	7.41	3.73	4.22
2022-12-13 15:30:00	2.1	8	3.49	4.22
2022-12-13 16:00:00	2.06	8.7	3.33	10.2
2022-12-13 16:30:00	2.13	7.41	3.47	6.59
2022-12-13 17:00:00	2.05	8.7	3.45	8.88
2022-12-13 17:30:00	2.07	6.9	3.23	0.88
2022-12-13 18:00:00	2.1	6.06	3.3	312.79
2022-12-13 18:30:00	2.04	6.25	3.33	323.25
2022-12-13 19:00:00	1.91	6.67	3.23	351.56
2022-12-13 19:30:00	1.82	6.06	3.24	310.86
2022-12-13 20:00:00	1.75	8	2.71	3.78
2022-12-13 20:30:00	1.68	5.88	2.79	291.25
2022-12-13 21:00:00	1.63	5.71	2.64	310.86
2022-12-13 21:30:00	1.47	5.88	1.96	302.59
2022-12-13 22:00:00	1.51	6.45	2.6	340.13
2022-12-13 22:30:00	1.54	6.06	2.37	310.77
2022-12-13 23:00:00	1.46	5.88	2.39	304.44
2022-12-13 23:30:00	1.46	5.56	2.55	306.29
2022-12-14	1.38	5.88	2.08	312.7
2022-12-14 00:30:00	1.39	5.41	1.97	286.77
2022-12-14 01:00:00	1.4	5.56	2.02	281.67
2022-12-14 01:30:00	1.3	5.71	2.12	298.9
2022-12-14 02:00:00	1.3	6.06	1.84	311.91
2022-12-14 02:30:00	1.21	5.56	2.23	283.52
2022-12-14 03:00:00	1.17	5.56	2.06	281.49
2022-12-14 03:30:00	1.14	5.71	1.84	288.18
2022-12-14 04:00:00	1.1	5.56	1.86	287.38
2022-12-14 04:30:00	1.09	5.88	1.73	291.43
2022-12-14 05:00:00	1.11	5.71	1.73	279.82
2022-12-14 05:30:00	1.07	5.88	1.71	283.69
2022-12-14 06:00:00	1.12	5.71	1.91	282.64
2022-12-14 06:30:00	1.05	5.71	1.9	280.7
2022-12-14 07:00:00	1.09	5.88	1.95	277.36
2022-12-14 07:30:00	1.11	6.67	1.99	286.33
2022-12-14 08:00:00	1.17	6.67	2.04	280.44
2022-12-14 08:30:00	1.19	6.67	1.81	275.87
2022-12-14 09:00:00	1.1	6.67	1.69	279.12
2022-12-14 09:30:00	1.13	7.14	1.79	279.91
2022-12-14 10:00:00	1.19	7.14	1.91	281.58
2022-12-14 10:30:00	1.23	7.41	1.78	280.97
2022-12-14 11:00:00	1.14	6.9	1.65	277.8
2022-12-14 11:30:00	1.16	7.14	1.68	282.46
2022-12-14 12:00:00	1.08	6.67	1.77	281.93
2022-12-14 12:30:00	1.05	6.25	1.79	280.62
2022-12-14 13:00:00	1.06	7.14	1.74	280.97
2022-12-14 13:30:00	1.05	6.9	1.89	279.65
2022-12-14 14:00:00	1.03	6.25	1.55	277.45
2022-12-14 14:30:00	1.01	6.25	1.59	277.27
2022-12-14 15:00:00	0.99	6.67	1.65	280
2022-12-14 15:30:00	0.94	6.45	1.47	278.77
2022-12-14 16:00:00	0.94	6.45	1.7	277.89
2022-12-14 16:30:00	0.92	6.67	1.53	277.01
2022-12-14 17:00:00	0.88	6.25	1.35	279.21
2022-12-14 17:30:00	0.85	5.26	1.19	275.16
2022-12-14 18:00:00	0.82	5.41	1.27	276.04
2022-12-14 18:30:00	0.84	5.71	1.47	275.52
2022-12-14 19:00:00	0.79	6.06	1.53	277.89
2022-12-14 19:30:00	0.82	6.25	1.3	279.56
2022-12-14 20:00:00	0.83	5.88	1.41	277.19
2022-12-14 20:30:00	0.8	5.71	1.26	269.36
2022-12-14 21:00:00	0.78	5.88	1.34	276.57
2022-12-14 21:30:00	0.78	5.41	1.51	270.51
2022-12-14 22:00:00	0.79	5.41	1.11	273.23
2022-12-14 22:30:00	0.71	5.88	1.1	271.03
2022-12-14 23:00:00	0.75	5.26	1.17	273.76
2022-12-14 23:30:00	0.71	5.56	1.09	271.74
2022-12-15	0.71	5.56	1.12	276.48
2022-12-15 00:30:00	0.69	5.56	1.14	279.82
2022-12-15 01:00:00	0.66	5.56	1	277.8
2022-12-15 01:30:00	0.64	5.56	1.12	284.66
2022-12-15 02:00:00	0.67	5.71	1.03	280.53
2022-12-15 02:30:00	0.66	5.41	1.15	277.98
2022-12-15 03:00:00	0.6	5.26	0.97	283.43
2022-12-15 03:30:00	0.59	5.56	0.94	282.11
2022-12-15 04:00:00	0.57	5	0.94	276.75
2022-12-15 04:30:00	0.57	5.41	0.83	280.79
2022-12-15 05:00:00	0.56	5.26	0.95	276.31
2022-12-15 05:30:00	0.56	5.41	0.87	281.76
2022-12-15 06:00:00	0.54	5.13	0.86	277.71
2022-12-15 06:30:00	0.58	4.65	0.92	281.41
2022-12-15 07:00:00	0.54	4.88	0.93	283.34
2022-12-15 07:30:00	0.53	5.26	0.84	277.19
2022-12-15 08:00:00	0.52	5.13	0.75	276.84
2022-12-15 08:30:00	0.54	5.26	0.94	276.66
2022-12-15 09:00:00	0.58	5.26	1.03	278.33
2022-12-15 09:30:00	0.55	4.76	0.83	279.38
2022-12-15 10:00:00	0.56	4.76	0.82	278.68
2022-12-15 10:30:00	0.56	4.88	0.85	278.59
2022-12-15 11:00:00	0.57	4.88	0.87	276.48
2022-12-15 11:30:00	0.57	5	0.92	280.62
2022-12-15 12:00:00	0.56	5	0.9	282.37
2022-12-15 12:30:00	0.57	4.55	0.95	277.54
2022-12-15 13:00:00	0.63	5.13	0.97	279.47
2022-12-15 13:30:00	0.63	4.88	0.98	278.07
2022-12-15 14:00:00	0.65	5.13	0.98	274.46
2022-12-15 14:30:00	0.66	4.44	1.09	271.12
2022-12-15 15:00:00	0.75	5.13	1.28	278.77
2022-12-15 15:30:00	0.83	5.26	1.36	279.3
2022-12-15 16:00:00	0.87	5	1.42	274.73
2022-12-15 16:30:00	0.92	5.26	1.37	275.43
2022-12-15 17:00:00	0.89	5.41	1.38	276.57
2022-12-15 17:30:00	0.91	5.26	1.54	272.18
2022-12-15 18:00:00	0.89	5.56	1.58	275.52
2022-12-15 18:30:00	0.93	5.13	1.56	270.86
2022-12-15 19:00:00	1	5.41	1.6	274.73
2022-12-15 19:30:00	0.99	5.88	1.55	279.38
2022-12-15 20:00:00	0.99	5.88	1.51	276.13
2022-12-15 20:30:00	0.96	5.71	1.69	274.46
2022-12-15 21:00:00	0.94	5.71	1.77	275.78
2022-12-15 21:30:00	0.91	5.71	1.52	274.46
2022-12-15 22:00:00	0.89	5.71	1.34	278.51
2022-12-15 22:30:00	0.88	5.56	1.27	271.91
2022-12-15 23:00:00	0.91	5.56	1.37	276.48
2022-12-15 23:30:00	0.83	5.71	1.19	278.33
2022-12-16	0.85	5.13	1.44	279.03
2022-12-16 00:30:00	0.84	5.13	1.34	281.32
2022-12-16 01:00:00	0.81	5.41	1.22	273.67
2022-12-16 01:30:00	0.77	5.41	1.23	273.85
2022-12-16 02:00:00	0.73	4.44	1.15	275.25
2022-12-16 02:30:00	0.71	4.65	1.07	283.43
2022-12-16 03:00:00	0.69	5.26	1.09	276.84
2022-12-16 03:30:00	0.67	4.26	1.04	292.48
2022-12-16 04:00:00	0.69	5.41	1.07	277.89
2022-12-16 04:30:00	0.61	5.13	1.05	274.81
2022-12-16 05:00:00	0.61	4.65	1.25	279.91
2022-12-16 05:30:00	0.57	5	0.87	270.33
2022-12-16 06:00:00	0.58	4.35	0.93	277.98
2022-12-16 06:30:00	0.55	5.13	1.08	311.65
2022-12-16 07:00:00	0.57	5	0.93	325.01
2022-12-16 07:30:00	0.59	4.76	1.02	298.81
2022-12-16 08:00:00	0.54	4.76	0.86	304.18
2022-12-16 08:30:00	0.56	5.26	0.97	343.56
2022-12-16 09:00:00	0.54	4.76	0.95	315.52
2022-12-16 09:30:00	0.54	4.76	0.88	308.31
2022-12-16 10:00:00	0.49	5.26	0.74	348.66
2022-12-16 10:30:00	0.52	4.08	0.8	293.36
2022-12-16 11:00:00	0.51	4.55	0.83	302.33
2022-12-16 11:30:00	0.47	4.44	0.73	297.93
2022-12-16 12:00:00	0.44	5.13	0.68	353.41
2022-12-16 12:30:00	0.42	4.44	0.77	313.23
2022-12-16 13:00:00	0.4	4.26	0.65	307.08
2022-12-16 13:30:00	0.37	5	0.61	355.52
2022-12-16 14:00:00	0.38	5	0.64	355.08
2022-12-16 14:30:00	0.35	4.65	0.65	351.74
2022-12-16 15:00:00	0.36	4.76	0.64	352.18
2022-12-16 15:30:00	0.31	4.76	0.47	355.16
2022-12-16 16:00:00	0.33	4.76	0.48	355.16
2022-12-16 16:30:00	0.31	4.44	0.45	2.11
2022-12-16 17:00:00	0.3	4.55	0.55	355.96
2022-12-16 17:30:00	0.27	4.44	0.45	358.51
2022-12-16 18:00:00	0.27	4.44	0.4	2.9
2022-12-16 18:30:00	0.27	4.76	0.5	1.85
2022-12-16 19:00:00	0.26	4.55	0.43	5.98
2022-12-16 19:30:00	0.26	4.44	0.46	3.96
2022-12-16 20:00:00	0.26	4.26	0.44	4.48
2022-12-16 20:30:00	0.26	4.17	0.44	356.92
2022-12-16 21:00:00	0.29	4.17	0.5	6.33
2022-12-16 21:30:00	0.28	4.26	0.45	2.64
2022-12-16 22:00:00	0.29	4.17	0.44	1.23
2022-12-16 22:30:00	0.3	4.26	0.47	7.21
2022-12-16 23:30:00	0.3	4.17	0.52	7.03
2022-12-17	0.34	4.08	0.55	4.48
2022-12-17 00:30:00	0.36	2.04	0.55	272.18
2022-12-17 01:00:00	0.39	2.3	0.7	285.45
2022-12-17 01:30:00	0.38	2.44	0.56	279.56
2022-12-17 02:00:00	0.39	2.47	0.63	290.99
2022-12-17 02:30:00	0.38	2.63	0.59	289.32
2022-12-17 03:00:00	0.39	2.47	0.55	284.57
2022-12-17 03:30:00	0.36	2.6	0.64	288.35
2022-12-17 04:00:00	0.35	2.67	0.6	310.07
2022-12-17 04:30:00	0.34	3.77	0.52	29.71
2022-12-17 05:00:00	0.34	3.57	0.59	35.25
2022-12-17 05:30:00	0.33	3.85	0.6	39.03
2022-12-17 06:00:00	0.33	3.7	0.58	44.4
2022-12-17 06:30:00	0.32	3.7	0.49	31.91
2022-12-17 07:00:00	0.33	2.67	0.54	264.09
2022-12-17 07:30:00	0.31	2.74	0.46	269.45
2022-12-17 08:00:00	0.32	4	0.54	27.52
2022-12-17 08:30:00	0.31	3.57	0.49	48.79
2022-12-17 09:00:00	0.32	2.78	0.52	263.03
2022-12-17 09:30:00	0.31	3.13	0.5	285.54
2022-12-17 10:00:00	0.33	3.03	0.58	259.08
2022-12-17 10:30:00	0.35	2.9	0.51	254.77
2022-12-17 11:00:00	0.37	2.86	0.59	252.66
2022-12-17 11:30:00	0.36	2.99	0.57	259.25
2022-12-17 12:00:00	0.34	3.28	0.61	264.7
2022-12-17 12:30:00	0.35	3.28	0.56	269.8
2022-12-17 13:00:00	0.38	3.28	0.62	263.12
2022-12-17 13:30:00	0.39	3.28	0.69	277.1
2022-12-17 14:00:00	0.39	3.23	0.58	261.89
2022-12-17 14:30:00	0.4	3.45	0.55	263.21
2022-12-17 15:00:00	0.4	2.5	0.6	284.4
2022-12-17 15:30:00	0.37	3.28	0.65	258.73
2022-12-17 16:00:00	0.38	2.99	0.61	268.22
2022-12-17 16:30:00	0.39	3.28	0.6	261.71
2022-12-17 17:00:00	0.36	3.17	0.58	268.48
2022-12-17 17:30:00	0.37	3.39	0.52	267.25
2022-12-17 18:00:00	0.35	3.33	0.64	261.63
2022-12-17 18:30:00	0.35	3.45	0.57	257.85
2022-12-17 19:00:00	0.36	3.45	0.54	258.9
2022-12-17 19:30:00	0.34	3.23	0.52	261.63
2022-12-17 20:00:00	0.33	3.39	0.53	261.8
2022-12-17 20:30:00	0.32	3.23	0.49	268.4
2022-12-17 21:00:00	0.33	3.51	0.55	273.49
2022-12-17 21:30:00	0.34	2.9	0.56	264.79
2022-12-17 22:00:00	0.34	3.51	0.54	274.64
2022-12-17 22:30:00	0.36	3.51	0.63	266.46
2022-12-17 23:30:00	0.44	3.17	0.71	271.38
2022-12-18	0.48	3.92	0.79	270.15
2022-12-18 00:30:00	0.48	4.17	0.71	270.24
2022-12-18 01:00:00	0.5	3.85	1	271.3
2022-12-18 01:30:00	0.51	4	0.84	268.48
2022-12-18 02:00:00	0.58	3.85	1.09	274.37
2022-12-18 02:30:00	0.63	3.92	1.23	273.49
2022-12-18 03:00:00	0.74	4.76	1.2	270.15
2022-12-18 03:30:00	0.81	4.88	1.17	272.35
2022-12-18 04:00:00	0.76	4.65	1.28	273.76
2022-12-18 04:30:00	0.74	5	1.02	274.29
2022-12-18 05:00:00	0.79	4.55	1.27	281.76
2022-12-18 05:30:00	0.87	5.13	1.44	279.03
2022-12-18 06:00:00	0.96	5.71	1.52	284.31
2022-12-18 06:30:00	1.01	5.41	1.49	280
2022-12-18 07:00:00	1	6.06	1.69	287.91
2022-12-18 07:30:00	1.01	5.71	1.83	281.41
2022-12-18 08:00:00	1.03	6.25	1.89	285.01
2022-12-18 08:30:00	1.03	5.88	1.42	281.14
2022-12-18 09:00:00	0.99	5.71	1.54	277.36
2022-12-18 09:30:00	1.02	6.06	1.6	281.85
2022-12-18 10:00:00	1.11	6.06	2.13	282.99
2022-12-18 10:30:00	1.04	6.25	1.78	282.46
2022-12-18 11:00:00	1.03	6.25	1.82	281.32
2022-12-18 11:30:00	1.07	6.45	1.71	282.11
2022-12-18 12:00:00	1.09	6.25	1.78	282.81
2022-12-18 12:30:00	1.15	6.25	1.85	282.11
2022-12-18 13:00:00	1.1	5.88	1.92	282.73
2022-12-18 13:30:00	1.12	6.25	1.97	283.08
2022-12-18 14:00:00	1.24	6.45	2.03	285.27
2022-12-18 14:30:00	1.17	6.25	1.87	283.6
2022-12-18 15:00:00	1.15	6.25	2.37	282.2
2022-12-18 15:30:00	1.2	6.25	1.84	281.85
2022-12-18 16:00:00	1.14	6.25	1.91	285.71
2022-12-18 16:30:00	1.11	6.45	1.61	282.37
2022-12-18 17:00:00	1.07	6.67	1.88	282.99
2022-12-18 17:30:00	1.09	6.06	2.13	280.53
2022-12-18 18:00:00	1.1	6.25	1.72	280.26
2022-12-18 18:30:00	1.06	6.67	1.56	284.04
2022-12-18 19:00:00	1.07	5.88	1.63	277.8
2022-12-18 19:30:00	0.96	6.25	1.66	281.76
2022-12-18 20:00:00	1	6.06	1.41	274.99
2022-12-18 20:30:00	0.97	6.25	1.73	278.51
2022-12-18 21:00:00	1.01	6.25	1.5	278.51
2022-12-18 21:30:00	1	6.06	1.67	276.57
2022-12-18 22:00:00	1.01	5.88	1.63	276.22
2022-12-18 22:30:00	0.97	5.56	1.58	274.64
2022-12-18 23:00:00	0.91	6.25	1.52	275.43
2022-12-18 23:30:00	0.91	5.56	1.42	272
2022-12-19	0.89	5.88	1.43	274.55
2022-12-19 00:30:00	0.85	5.88	1.45	271.74
2022-12-19 01:00:00	0.84	6.06	1.61	274.46
2022-12-19 01:30:00	0.85	6.06	1.42	274.64
2022-12-19 02:00:00	0.75	5.88	1.03	279.3
2022-12-19 02:30:00	0.74	5.71	1.25	274.73
2022-12-19 03:00:00	0.69	5.88	1.01	271.56
2022-12-19 03:30:00	0.65	5.71	1.23	274.11
2022-12-19 04:00:00	0.64	6.06	1.15	273.14
2022-12-19 04:30:00	0.62	5.71	0.96	272.18
2022-12-19 05:00:00	0.62	5.41	0.93	266.9
2022-12-19 05:30:00	0.57	5.88	0.89	271.56
2022-12-19 06:00:00	0.6	5.56	0.93	269.89
2022-12-19 06:30:00	0.55	6.06	0.86	278.24
2022-12-19 07:00:00	0.55	5.41	0.86	266.29
2022-12-19 07:30:00	0.54	5.26	0.86	268.04
2022-12-19 08:00:00	0.51	5.13	0.79	260.66
2022-12-19 08:30:00	0.5	5.26	0.83	252.84
2022-12-19 09:00:00	0.49	5.41	0.87	277.89
2022-12-19 09:30:00	0.52	5.13	0.89	272.53
2022-12-19 10:00:00	0.55	5.26	0.8	273.14
2022-12-19 10:30:00	0.57	2.41	0.88	186.81
2022-12-19 11:00:00	0.58	2.6	0.91	191.91
2022-12-19 11:30:00	0.57	2.22	0.86	187.08
2022-12-19 12:00:00	0.52	5.26	0.77	267.43
2022-12-19 12:30:00	0.48	4.55	0.81	264.09
2022-12-19 13:00:00	0.47	4.65	0.68	277.8
2022-12-19 13:30:00	0.48	3.85	0.73	270.42
2022-12-19 14:00:00	0.48	4.44	0.69	265.93
2022-12-19 14:30:00	0.45	4.44	0.67	272.26
2022-12-19 15:00:00	0.58	2.41	0.96	203.34
2022-12-19 15:30:00	0.7	3.51	1.12	253.01
2022-12-19 16:00:00	0.67	3.39	0.93	252.66
2022-12-19 16:30:00	0.65	4	1.04	259.52
2022-12-19 17:00:00	0.62	3.7	1.04	257.32
2022-12-19 17:30:00	0.61	3.85	0.88	261.01
2022-12-19 18:00:00	0.6	3.85	0.89	256.18
2022-12-19 18:30:00	0.63	4.88	0.96	272
2022-12-19 19:00:00	0.63	4.76	0.91	267.08
2022-12-19 19:30:00	0.64	4.17	1	266.29
2022-12-19 20:00:00	0.67	4	1.08	262.95
2022-12-19 20:30:00	0.69	6.25	1.1	277.63
2022-12-19 21:00:00	0.72	6.45	1.19	279.47
2022-12-19 21:30:00	0.74	6.45	1.08	283.52
2022-12-19 22:00:00	0.77	6.9	1.2	282.81
2022-12-19 22:30:00	0.82	6.25	1.21	281.41
2022-12-19 23:00:00	0.84	6.06	1.32	277.01
2022-12-19 23:30:00	0.86	6.45	1.41	281.93
2022-12-20	0.89	4.55	1.41	265.76
2022-12-20 00:30:00	0.94	6.67	1.33	279.21
2022-12-20 01:00:00	0.95	6.67	1.68	279.12
2022-12-20 01:30:00	0.95	6.45	1.6	281.58
2022-12-20 02:00:00	1.04	6.9	1.9	281.41
2022-12-20 02:30:00	0.99	6.45	1.69	277.89
2022-12-20 03:00:00	1.02	6.25	1.41	276.48
2022-12-20 03:30:00	1.05	5.71	1.56	269.1
2022-12-20 04:00:00	1.08	6.25	1.7	274.11
2022-12-20 04:30:00	1.14	6.9	1.82	279.56
2022-12-20 05:00:00	1.19	6.25	1.82	272.09
2022-12-20 05:30:00	1.21	6.06	1.98	272.88
2022-12-20 06:00:00	1.15	6.45	1.98	273.76
2022-12-20 06:30:00	1.12	6.9	1.73	278.77
2022-12-20 07:00:00	1.18	6.06	2.03	274.2
2022-12-20 07:30:00	1.09	6.67	1.78	275.6
2022-12-20 08:00:00	1.05	6.45	1.61	276.48
2022-12-20 08:30:00	0.98	5.71	1.62	270.07
2022-12-20 09:00:00	1.01	6.06	1.61	273.14
2022-12-20 09:30:00	1.07	6.45	1.87	277.54
2022-12-20 10:00:00	0.99	6.45	1.78	278.59
2022-12-20 10:30:00	1.04	5.88	1.67	270.59
2022-12-20 11:00:00	0.94	6.06	1.35	271.74
2022-12-20 11:30:00	1.02	6.06	1.61	275.96
2022-12-20 12:00:00	0.94	6.06	1.56	274.46
2022-12-20 12:30:00	0.95	5.71	1.49	272.18
2022-12-20 13:00:00	0.96	5.71	1.36	275.87
2022-12-20 13:30:00	0.95	5.71	1.44	274.37
2022-12-20 14:00:00	0.98	6.06	1.8	281.14
2022-12-20 14:30:00	0.94	5.88	1.61	275.52
2022-12-20 15:00:00	0.93	6.06	1.53	277.1
2022-12-20 15:30:00	0.89	5.56	1.73	273.76
2022-12-20 16:00:00	0.86	5.88	1.45	277.89
2022-12-20 16:30:00	0.85	5.56	1.85	274.81
2022-12-20 17:00:00	0.85	5.71	1.36	276.57
2022-12-20 17:30:00	0.84	5.88	1.34	273.14
2022-12-20 18:00:00	0.83	5.56	1.25	273.05
2022-12-20 18:30:00	0.8	5.88	1.18	277.45
2022-12-20 19:00:00	0.78	5.26	1.22	274.2
2022-12-20 19:30:00	0.82	5.88	1.37	274.55
2022-12-20 20:00:00	0.81	5.56	1.23	275.78
2022-12-20 20:30:00	0.8	5.56	1.47	274.99
2022-12-20 21:00:00	0.79	5	1.17	272.88
2022-12-20 21:30:00	0.79	5.26	1.4	270.24
2022-12-20 22:00:00	0.83	5.41	1.39	269.19
2022-12-20 22:30:00	0.8	5.41	1.2	271.3
2022-12-20 23:30:00	0.84	5.56	1.29	271.47
2022-12-21	0.82	5.71	1.25	274.81
2022-12-21 00:30:00	0.82	5.71	1.24	275.43
2022-12-21 01:00:00	0.77	5.56	1.2	273.14
2022-12-21 01:30:00	0.81	5.56	1.32	274.9
2022-12-21 02:00:00	0.81	5.26	1.37	268.22
2022-12-21 02:30:00	0.85	5.88	1.64	277.1
2022-12-21 03:00:00	0.87	5.88	1.37	277.45
2022-12-21 03:30:00	0.92	5.71	1.59	275.69
2022-12-21 04:00:00	0.88	5.26	1.21	266.55
2022-12-21 04:30:00	0.9	5.88	1.59	278.42
2022-12-21 05:00:00	0.89	6.06	1.41	278.24
2022-12-21 05:30:00	0.92	5.41	1.28	268.48
2022-12-21 06:00:00	0.88	5.26	1.27	269.19
2022-12-21 06:30:00	0.88	6.06	1.58	278.68
2022-12-21 07:00:00	0.9	5.56	1.45	268.04
2022-12-21 07:30:00	0.85	5.56	1.47	267.16
2022-12-21 08:00:00	0.83	5.88	1.47	277.54
2022-12-21 08:30:00	0.84	5.13	1.41	268.22
2022-12-21 09:00:00	0.85	5.26	1.46	267.78
2022-12-21 09:30:00	0.85	5.88	1.26	275.08
2022-12-21 10:00:00	0.84	5.26	1.43	265.58
2022-12-21 10:30:00	0.81	5.26	1.23	269.98
2022-12-21 11:00:00	0.84	5.13	1.23	268.13
2022-12-21 11:30:00	0.81	4.88	1.44	268.66
2022-12-21 12:00:00	0.82	5.41	1.32	273.67
2022-12-21 12:30:00	0.83	5.41	1.45	275.87
2022-12-21 13:00:00	0.79	5.13	1.48	271.91
2022-12-21 13:30:00	0.73	4.76	1.25	272.18
2022-12-21 14:00:00	0.74	5.26	1.14	265.41
2022-12-21 14:30:00	0.75	4.55	1.08	266.9
2022-12-21 15:00:00	0.68	5.13	1.13	268.66
2022-12-21 15:30:00	0.67	5	1.24	270.07
2022-12-21 16:00:00	0.65	5	1.13	270.33
2022-12-21 16:30:00	0.63	4.76	0.92	271.21
2022-12-21 17:00:00	0.62	5.13	0.93	272.26
2022-12-21 17:30:00	0.6	4.76	0.92	268.4
2022-12-21 18:00:00	0.54	4.17	0.88	269.8
2022-12-21 18:30:00	0.58	4.76	1.01	266.73
2022-12-21 19:00:00	0.53	4.55	1.15	267.78
2022-12-21 19:30:00	0.51	4.55	0.86	264.79
2022-12-21 20:00:00	0.53	4.44	0.92	269.1
2022-12-21 20:30:00	0.5	4.55	0.77	264
2022-12-21 21:00:00	0.5	4.44	0.75	270.07
2022-12-21 21:30:00	0.48	4.44	0.85	267.16
2022-12-21 22:00:00	0.47	4.44	0.86	264.44
2022-12-21 22:30:00	0.44	4.35	0.65	266.9
2022-12-21 23:00:00	0.45	4.35	0.73	264.79
2022-12-21 23:30:00	0.42	4.26	0.66	268.13
2022-12-22	0.47	4.26	0.76	267.96
2022-12-22 00:30:00	0.46	4.17	0.71	262.59
2022-12-22 01:00:00	0.47	4.26	0.65	259.96
2022-12-22 01:30:00	0.47	4.17	0.71	270.24
2022-12-22 02:00:00	0.5	4.26	0.82	265.85
2022-12-22 02:30:00	0.5	4.08	0.84	271.65
2022-12-22 03:00:00	0.51	4.35	0.81	274.46
2022-12-22 03:30:00	0.53	4.26	0.98	277.36
2022-12-22 04:00:00	0.58	4.35	0.94	278.15
2022-12-22 04:30:00	0.61	4.08	1.09	272.79
2022-12-22 05:00:00	0.62	4.88	1.1	280.53
2022-12-22 05:30:00	0.64	4.76	1.03	280.44
2022-12-22 06:00:00	0.66	4.65	1.16	275.78
2022-12-22 06:30:00	0.64	4.76	1.05	277.1
2022-12-22 07:00:00	0.64	4.55	1.12	274.02
2022-12-22 07:30:00	0.71	4.88	1.2	280.97
2022-12-22 08:00:00	0.7	4.44	1.21	272.35
2022-12-22 08:30:00	0.71	5	1.32	281.14
2022-12-22 09:00:00	0.71	5	1.21	279.47
2022-12-22 09:30:00	0.7	5.13	1.08	279.91
2022-12-22 10:00:00	0.68	4.88	0.98	275.78
2022-12-22 10:30:00	0.67	5.26	1.04	274.11
2022-12-22 11:00:00	0.65	5.13	1.05	274.64
2022-12-22 11:30:00	0.64	5.13	1.1	271.65
2022-12-22 12:00:00	0.61	5.13	0.96	270.68
2022-12-22 12:30:00	0.57	5.13	0.87	274.29
2022-12-22 13:00:00	0.58	5.13	1.09	274.46
2022-12-22 13:30:00	0.57	4.76	0.9	270.33
2022-12-22 14:00:00	0.54	4.76	0.8	265.93
2022-12-22 14:30:00	0.58	4.88	0.94	265.49
2022-12-22 15:00:00	0.55	4.65	1.09	264.7
2022-12-22 15:30:00	0.57	4.88	1.01	274.2
2022-12-22 16:00:00	0.57	4.88	0.88	273.14
2022-12-22 16:30:00	0.56	4.76	0.8	265.58
2022-12-22 17:00:00	0.56	4.76	0.96	272.26
2022-12-22 17:30:00	0.53	4.76	0.92	268.13
2022-12-22 18:00:00	0.53	4.65	0.78	270.33
2022-12-22 18:30:00	0.49	4.76	0.92	275.52
2022-12-22 19:00:00	0.52	4.55	0.77	268.31
2022-12-22 19:30:00	0.54	4.65	0.82	271.47
2022-12-22 20:00:00	0.55	4.35	0.83	267.52
2022-12-22 20:30:00	0.58	4.44	0.86	272
2022-12-22 21:00:00	0.61	4.55	1.08	277.19
2022-12-22 21:30:00	0.67	4.76	1.12	280.79
2022-12-22 22:00:00	0.73	4.65	1.14	277.36
2022-12-22 22:30:00	0.73	4.65	1.17	280.09
2022-12-22 23:00:00	0.74	4	1.14	275.43
2022-12-22 23:30:00	0.74	4.88	1.47	281.41
2022-12-23	0.71	4.76	1.08	281.41
2022-12-23 00:30:00	0.74	4.65	1.1	280.53
2022-12-23 01:00:00	0.78	4.76	1.35	278.15
2022-12-23 01:30:00	0.8	4.76	1.34	275.43
2022-12-23 02:00:00	0.84	4.55	1.52	277.89
2022-12-23 02:30:00	0.86	4.55	1.3	272.88
2022-12-23 03:00:00	0.86	4.88	1.25	275.6
2022-12-23 03:30:00	0.86	4.88	1.35	269.1
2022-12-23 04:00:00	0.9	5	1.4	272.35
2022-12-23 04:30:00	0.97	5.13	1.52	275.52
2022-12-23 05:00:00	1.04	5.41	1.86	275.08
2022-12-23 05:30:00	1.02	5.26	1.73	274.9
2022-12-23 06:00:00	1.04	5.56	1.9	274.73
2022-12-23 06:30:00	1.04	5.71	1.78	276.4
2022-12-23 07:00:00	1.06	6.06	2.05	274.55
2022-12-23 07:30:00	1.13	5.71	1.73	274.99
2022-12-23 08:00:00	1.09	5.71	1.79	278.68
2022-12-23 08:30:00	1.08	6.06	1.61	278.77
2022-12-23 09:00:00	1.02	5.88	1.89	274.73
2022-12-23 09:30:00	1.03	5.88	1.58	272.26
2022-12-23 10:00:00	1.04	5.56	1.93	272.79
2022-12-23 10:30:00	0.98	5.71	1.52	274.11
2022-12-23 11:00:00	1.05	5.56	1.65	279.03
2022-12-23 11:30:00	0.99	5.88	1.42	276.13
2022-12-23 12:00:00	0.97	5.88	1.7	271.3
2022-12-23 12:30:00	0.99	5.56	1.64	280.97
2022-12-23 13:00:00	0.97	5.71	1.74	277.19
2022-12-23 13:30:00	1.01	5.71	1.69	275.69
2022-12-23 14:00:00	1.04	5.71	1.57	277.71
2022-12-23 14:30:00	1.05	5.71	2.1	279.38
2022-12-23 15:00:00	1.14	5.26	2.01	278.77
2022-12-23 15:30:00	1.28	5.56	2.09	280
2022-12-23 16:00:00	1.24	5.88	1.82	293.71
2022-12-23 16:30:00	1.2	5.56	2.13	282.73
2022-12-23 17:00:00	1.27	5.26	1.83	288.88
2022-12-23 17:30:00	1.21	5.71	1.94	292.4
2022-12-23 18:00:00	1.3	5.71	2.32	288.88
2022-12-23 18:30:00	1.34	5.41	1.96	288.18
2022-12-23 19:00:00	1.23	5.56	1.91	289.49
2022-12-23 19:30:00	1.18	5.41	1.66	282.73
2022-12-23 20:00:00	1.19	5.71	1.9	286.95
2022-12-23 20:30:00	1.09	5.56	1.55	284.57
2022-12-23 21:00:00	0.99	5.13	1.68	293.71
2022-12-23 21:30:00	1.03	5.56	2.05	286.15
2022-12-23 22:00:00	1.01	5.26	1.52	284.66
2022-12-23 22:30:00	0.9	5.56	1.55	285.89
2022-12-23 23:00:00	0.86	5.71	1.27	288.7
2022-12-23 23:30:00	0.84	5.41	1.4	280
2022-12-24	0.78	5.26	1.31	282.11
2022-12-24 00:30:00	0.83	5.13	1.22	285.45
2022-12-24 01:00:00	0.8	5.26	1.32	292.66
2022-12-24 01:30:00	0.81	5.26	1.38	285.45
2022-12-24 02:00:00	0.87	4.88	1.42	317.71
2022-12-24 02:30:00	0.95	5.26	1.85	303.65
2022-12-24 03:00:00	0.93	5.41	1.48	336.18
2022-12-24 03:30:00	0.82	5.41	1.27	344.7
2022-12-24 04:00:00	0.88	5.56	1.35	348.66
2022-12-24 04:30:00	0.87	5	1.43	326.95
2022-12-24 05:00:00	0.79	5.26	1.29	330.46
2022-12-24 05:30:00	0.8	6.25	1.15	351.56
2022-12-24 06:00:00	0.72	5.13	1.36	336.79
2022-12-24 06:30:00	0.77	6.06	1.53	351.38
2022-12-24 07:00:00	0.7	5.41	1.07	355.16
2022-12-24 07:30:00	0.67	5.71	1.06	349.89
2022-12-24 08:00:00	0.66	5.71	1.04	352.62
2022-12-24 08:30:00	0.63	5.41	0.97	353.32
2022-12-24 09:00:00	0.66	5.71	1.25	352.26
2022-12-24 09:30:00	0.65	5.88	1.19	355.87
2022-12-24 10:00:00	0.66	5.71	1.22	358.59
2022-12-24 10:30:00	0.65	5.88	1	358.24
2022-12-24 11:00:00	0.66	5.88	1.1	1.41
2022-12-24 11:30:00	0.67	5.71	1.13	7.3
2022-12-24 12:00:00	0.66	5.71	1.03	4.84
2022-12-24 12:30:00	0.63	5.71	1.01	9.67
2022-12-24 13:00:00	0.61	5.71	1.06	5.19
2022-12-24 13:30:00	0.6	5.71	1.02	7.12
2022-12-24 14:00:00	0.57	7.14	0.91	13.89
2022-12-24 14:30:00	0.58	5.13	1.05	10.9
2022-12-24 15:00:00	0.56	5.13	1.06	8
2022-12-24 15:30:00	0.53	6.9	0.79	12.75
2022-12-24 16:00:00	0.56	5	0.97	11.25
2022-12-24 16:30:00	0.52	6.9	0.89	16.53
2022-12-24 17:00:00	0.52	4.55	0.85	36.66
2022-12-24 17:30:00	0.52	4.17	0.78	48
2022-12-24 18:00:00	0.52	4.44	0.88	37.63
2022-12-24 18:30:00	0.5	4.55	0.88	29.1
2022-12-24 19:00:00	0.49	4.08	0.76	45.63
2022-12-24 19:30:00	0.46	6.06	0.75	12.22
2022-12-24 20:00:00	0.47	3.92	0.85	45.63
2022-12-24 20:30:00	0.46	4	0.81	50.37
2022-12-24 21:00:00	0.42	3.85	0.7	53.63
2022-12-24 21:30:00	0.41	6.25	0.65	13.27
2022-12-24 22:00:00	0.38	6.45	0.62	17.14
2022-12-24 22:30:00	0.37	6.45	0.6	17.93
2022-12-24 23:30:00	0.34	6.06	0.55	16.35
2022-12-25	0.34	6.25	0.58	16.26
2022-12-25 00:30:00	0.33	6.06	0.51	17.49
2022-12-25 01:00:00	0.36	6.06	0.61	17.93
2022-12-25 01:30:00	0.34	5.88	0.5	17.41
2022-12-25 02:00:00	0.31	3.85	0.56	49.49
2022-12-25 02:30:00	0.31	3.77	0.45	50.46
2022-12-25 03:00:00	0.29	3.7	0.56	58.99
2022-12-25 03:30:00	0.28	3.85	0.51	46.33
2022-12-25 04:00:00	0.27	3.64	0.41	54.77
2022-12-25 04:30:00	0.26	3.57	0.39	44.22
2022-12-25 05:00:00	0.25	3.77	0.52	48.26
2022-12-25 05:30:00	0.23	3.85	0.36	42.55
2022-12-25 06:00:00	0.23	3.7	0.35	40.44
2022-12-25 06:30:00	0.22	5.41	0.37	15.82
2022-12-25 07:00:00	0.21	3.57	0.36	46.42
2022-12-25 07:30:00	0.22	3.7	0.32	42.02
2022-12-25 08:00:00	0.21	3.7	0.33	42.9
2022-12-25 08:30:00	0.18	5.26	0.3	19.6
2022-12-25 09:00:00	0.18	5.13	0.3	17.93
2022-12-25 09:30:00	0.21	3.17	0.31	43.96
2022-12-25 10:00:00	0.19	3.57	0.33	39.12
2022-12-25 10:30:00	0.16	4.76	0.32	15.56
2022-12-25 11:00:00	0.16	3.57	0.28	53.1
2022-12-25 11:30:00	0.17	3.57	0.28	53.89
2022-12-25 12:00:00	0.19	3.51	0.29	53.19
2022-12-25 12:30:00	0.19	3.57	0.3	45.98
2022-12-25 13:00:00	0.19	3.57	0.3	53.45
2022-12-25 13:30:00	0.2	3.39	0.3	48.18
2022-12-25 14:00:00	0.21	3.57	0.31	40.09
2022-12-25 14:30:00	0.2	3.64	0.33	45.36
2022-12-25 15:00:00	0.2	3.51	0.31	50.99
2022-12-25 15:30:00	0.21	1.38	0.32	133.63
2022-12-25 16:00:00	0.24	1.46	0.4	130.11
2022-12-25 16:30:00	0.23	2.08	0.35	64.53
2022-12-25 17:00:00	0.23	2.44	0.37	60.48
2022-12-25 17:30:00	0.22	1.83	0.34	63.56
2022-12-25 18:00:00	0.23	2.7	0.39	61.54
2022-12-25 18:30:00	0.24	2.5	0.37	63.38
2022-12-25 19:00:00	0.25	2.53	0.4	61.98
2022-12-25 19:30:00	0.29	2.78	0.47	62.24
2022-12-25 20:00:00	0.29	2.67	0.47	61.8
2022-12-25 20:30:00	0.3	2.9	0.42	59.16
2022-12-25 21:00:00	0.31	3.08	0.68	59.96
2022-12-25 21:30:00	0.3	3.28	0.45	60.57
2022-12-25 22:00:00	0.3	3.33	0.47	63.47
2022-12-25 22:30:00	0.29	2.86	0.44	63.47
2022-12-25 23:00:00	0.32	3.28	0.46	64.35
2022-12-25 23:30:00	0.37	3.23	0.58	64.79
2022-12-26	0.38	1.61	0.64	134.33
2022-12-26 00:30:00	0.4	2.67	0.72	61.54
2022-12-26 01:00:00	0.38	2.67	0.52	63.3
2022-12-26 01:30:00	0.39	3.23	0.61	64.97
2022-12-26 02:00:00	0.4	4.26	0.58	62.42
2022-12-26 02:30:00	0.42	5	0.63	70.51
2022-12-26 03:00:00	0.45	4.88	0.63	66.81
2022-12-26 03:30:00	0.48	4.65	0.73	63.65
2022-12-26 04:00:00	0.51	5.41	0.76	64.44
2022-12-26 04:30:00	0.55	5.26	0.93	63.82
2022-12-26 05:00:00	0.58	5.56	1.03	65.32
2022-12-26 05:30:00	0.61	4.55	0.88	64.62
2022-12-26 06:00:00	0.68	5.56	1.28	66.2
2022-12-26 06:30:00	0.67	5.56	0.99	65.23
2022-12-26 07:00:00	0.65	5.56	0.92	64.79
2022-12-26 07:30:00	0.69	5.56	1.09	66.55
2022-12-26 08:00:00	0.69	5.71	1.11	64.88
2022-12-26 08:30:00	0.71	6.06	1.2	60.84
2022-12-26 09:00:00	0.67	5.88	1.07	58.81
2022-12-26 09:30:00	0.69	6.06	1.02	61.1
2022-12-26 10:00:00	0.66	6.06	1.05	58.11
2022-12-26 10:30:00	0.78	6.06	1.13	59.96
2022-12-26 11:00:00	0.83	6.06	1.26	60.4
2022-12-26 11:30:00	0.89	6.25	1.39	57.58
2022-12-26 12:00:00	1.07	4.35	2.03	262.51
2022-12-26 12:30:00	1.09	4.55	1.77	259.43
2022-12-26 13:00:00	1.28	4.55	2.14	263.12
2022-12-26 13:30:00	1.34	5	2.62	266.2
2022-12-26 14:00:00	1.44	5.41	2.27	265.49
2022-12-26 14:30:00	1.48	5.56	2.62	266.11
2022-12-26 15:00:00	1.5	6.06	2.08	272.35
2022-12-26 15:30:00	1.28	6.45	1.99	267.96
2022-12-26 16:00:00	1.4	6.25	2.14	272.35
2022-12-26 16:30:00	1.24	4.55	1.84	266.55
2022-12-26 17:00:00	1.3	6.45	2.03	281.32
2022-12-26 17:30:00	1.18	6.25	2.03	272.26
2022-12-26 18:00:00	1.08	6.25	1.74	280.97
2022-12-26 18:30:00	1.15	6.06	1.69	271.74
2022-12-26 19:00:00	1.06	6.45	1.55	281.14
2022-12-26 19:30:00	1.13	6.06	1.87	271.91
2022-12-26 20:00:00	1.37	5.56	2.04	269.19
2022-12-26 20:30:00	1.51	4.88	2.76	266.2
2022-12-26 21:00:00	1.6	5.88	2.34	268.22
2022-12-26 21:30:00	1.65	6.06	2.27	268.31
2022-12-26 22:00:00	1.93	6.06	3.47	272.09
2022-12-26 22:30:00	2.2	6.25	3.47	270.42
2022-12-26 23:00:00	2.33	6.9	3.75	275.69
2022-12-26 23:30:00	2.19	6.9	3.29	276.04
2022-12-27	2.08	7.41	2.97	278.51
2022-12-27 00:30:00	2.01	7.14	4.15	277.36
2022-12-27 01:00:00	1.93	6.9	3.23	282.11
2022-12-27 01:30:00	2.03	6.9	3.44	275.52
2022-12-27 02:00:00	2.14	7.41	4.16	285.63
2022-12-27 02:30:00	2.03	7.69	3.03	286.15
2022-12-27 03:00:00	1.96	7.41	3.4	288.35
2022-12-27 03:30:00	2.08	7.69	3.09	289.14
2022-12-27 04:00:00	1.92	7.14	3.17	282.73
2022-12-27 04:30:00	1.88	6.06	4.03	281.85
2022-12-27 05:00:00	1.87	7.14	3.23	279.12
2022-12-27 05:30:00	1.92	7.14	3.2	282.64
2022-12-27 06:00:00	2.2	7.14	3.83	283.16
2022-12-27 06:30:00	1.99	7.41	3.35	279.47
2022-12-27 07:00:00	1.96	7.41	3.13	279.56
2022-12-27 07:30:00	2.07	7.14	3.1	279.38
2022-12-27 08:00:00	2.2	7.41	3.71	282.29
2022-12-27 08:30:00	1.94	7.14	3	284.66
2022-12-27 09:00:00	1.93	7.41	3.03	277.45
2022-12-27 09:30:00	1.95	7.41	2.96	275.08
2022-12-27 10:00:00	2.09	6.9	4.04	275.87
2022-12-27 10:30:00	2.08	7.41	3.26	276.57
2022-12-27 11:00:00	2.04	7.14	2.92	280.53
2022-12-27 11:30:00	1.94	7.41	3.12	275.34
2022-12-27 12:00:00	2	7.14	2.89	277.1
2022-12-27 12:30:00	2.05	7.69	3.36	273.85
2022-12-27 13:00:00	2.13	7.41	3.37	280.62
2022-12-27 13:30:00	2.05	7.69	3.29	278.86
2022-12-27 14:00:00	1.96	6.67	3.32	281.93
2022-12-27 14:30:00	1.94	7.14	3.01	280.79
2022-12-27 15:00:00	2.03	7.69	3.31	281.41
2022-12-27 15:30:00	1.97	7.14	3.04	281.05
2022-12-27 16:00:00	2.02	6.9	3.33	280.44
2022-12-27 16:30:00	1.96	7.41	3.22	279.12
2022-12-27 17:00:00	1.79	7.41	2.97	283.16
2022-12-27 17:30:00	1.77	6.9	2.74	281.93
2022-12-27 18:00:00	1.87	6.9	3.1	280.44
2022-12-27 18:30:00	1.91	7.14	3.24	286.15
2022-12-27 19:00:00	2.03	6.9	3.36	285.27
2022-12-27 19:30:00	2	7.69	2.92	285.98
2022-12-27 20:00:00	1.97	7.41	3.36	289.67
2022-12-27 20:30:00	1.81	7.41	2.55	280.18
2022-12-27 21:00:00	1.76	6.67	3.2	281.41
2022-12-27 21:30:00	1.72	7.14	2.57	282.46
2022-12-27 22:00:00	1.62	6.25	2.55	280.35
2022-12-27 22:30:00	1.76	6.9	3.41	281.76
2022-12-27 23:00:00	1.64	6.67	3.2	281.23
2022-12-27 23:30:00	1.52	7.41	2.46	289.23
2022-12-28	1.74	6.67	2.62	285.54
2022-12-28 00:30:00	1.6	6.67	2.34	277.98
2022-12-28 01:00:00	1.53	6.9	2.43	281.76
2022-12-28 01:30:00	1.49	6.67	2.47	277.98
2022-12-28 02:00:00	1.45	6.45	2.36	282.37
2022-12-28 02:30:00	1.36	6.9	2.29	288.18
2022-12-28 03:00:00	1.29	6.9	2.05	285.63
2022-12-28 03:30:00	1.32	6.25	2.18	278.86
2022-12-28 04:00:00	1.23	6.67	1.88	278.68
2022-12-28 04:30:00	1.12	6.45	1.99	285.36
2022-12-28 05:00:00	1.09	6.25	1.62	278.07
2022-12-28 05:30:00	1.15	6.25	2.25	283.52
2022-12-28 06:00:00	1.03	6.45	1.64	277.63
2022-12-28 06:30:00	1.02	6.25	1.52	284.4
2022-12-28 07:00:00	0.91	6.25	1.53	280.18
2022-12-28 07:30:00	0.91	6.06	1.54	276.22
2022-12-28 08:00:00	0.89	6.25	1.38	277.27
2022-12-28 08:30:00	0.89	6.45	1.35	275.08
2022-12-28 09:00:00	0.88	6.45	1.61	275.08
2022-12-28 09:30:00	0.87	6.06	1.35	274.81
2022-12-28 10:00:00	0.88	6.06	1.32	274.99
2022-12-28 10:30:00	0.85	5.88	1.25	273.41
2022-12-28 11:00:00	0.82	6.06	1.48	271.65
2022-12-28 11:30:00	0.85	6.45	1.24	275.69
2022-12-28 12:00:00	0.86	6.25	1.3	269.36
2022-12-28 12:30:00	0.86	6.25	1.43	272.35
2022-12-28 13:00:00	0.87	5.71	1.27	269.45
2022-12-28 13:30:00	0.88	6.25	1.63	269.45
2022-12-28 14:00:00	0.8	6.06	1.16	276.84
2022-12-28 14:30:00	0.86	6.67	1.35	277.01
2022-12-28 15:00:00	0.84	6.25	1.49	272.44
2022-12-28 15:30:00	0.88	6.06	1.49	269.01
2022-12-28 16:00:00	0.91	6.25	1.64	269.89
2022-12-28 16:30:00	0.91	6.25	1.3	275.96
2022-12-28 17:00:00	0.92	5.88	1.49	269.63
2022-12-28 17:30:00	0.98	6.45	1.39	279.82
2022-12-28 18:00:00	1.03	6.45	1.69	270.77
2022-12-28 18:30:00	1.01	6.67	1.75	277.71
2022-12-28 19:00:00	1.01	5	1.61	271.21
2022-12-28 19:30:00	1.06	6.45	1.56	275.96
2022-12-28 20:00:00	1.05	6.45	1.95	276.31
2022-12-28 20:30:00	1.04	6.67	1.59	275.34
2022-12-28 21:00:00	1.01	6.67	1.43	279.74
2022-12-28 21:30:00	1.04	6.67	1.76	276.4
2022-12-28 22:00:00	0.99	6.25	1.52	274.81
2022-12-28 22:30:00	0.99	6.67	2.12	279.56
2022-12-28 23:30:00	0.9	6.45	1.49	277.27
2022-12-29	0.94	6.45	1.47	275.34
2022-12-29 00:30:00	0.93	6.45	1.35	277.71
2022-12-29 01:00:00	0.85	6.45	1.36	278.07
2022-12-29 01:30:00	0.87	6.25	1.62	275.87
2022-12-29 02:00:00	0.84	6.25	1.31	277.36
2022-12-29 02:30:00	0.84	6.45	1.23	278.86
2022-12-29 03:00:00	0.83	6.25	1.37	278.42
2022-12-29 03:30:00	0.86	5.71	1.46	271.91
2022-12-29 04:00:00	0.86	6.25	1.53	280.09
2022-12-29 04:30:00	0.83	6.06	1.31	274.55
2022-12-29 05:00:00	0.78	6.25	1.38	273.85
2022-12-29 05:30:00	0.77	5.56	1.11	270.42
2022-12-29 06:00:00	0.72	5.71	1.21	269.63
2022-12-29 06:30:00	0.73	6.06	1.35	270.77
2022-12-29 07:00:00	0.69	5.88	1.07	268.57
2022-12-29 07:30:00	0.68	5.13	1.05	269.19
2022-12-29 08:00:00	0.72	5.71	1.07	265.49
2022-12-29 08:30:00	0.68	5.71	1.25	267.16
2022-12-29 09:00:00	0.7	5.56	1.28	271.38
2022-12-29 09:30:00	0.7	5.56	1.07	268.31
2022-12-29 10:00:00	0.71	5.56	0.98	271.21
2022-12-29 10:30:00	0.7	5.56	1.02	271.91
2022-12-29 11:00:00	0.73	5.71	1.17	271.3
2022-12-29 11:30:00	0.74	5.56	1.27	268.31
2022-12-29 12:00:00	0.77	5.71	1.17	271.21
2022-12-29 12:30:00	0.78	5.41	1.2	269.98
2022-12-29 13:00:00	0.77	5.56	1.17	270.77
2022-12-29 13:30:00	0.81	5.56	1.42	269.54
2022-12-29 14:00:00	0.83	5.56	1.45	271.91
2022-12-29 14:30:00	0.82	6.25	1.24	275.6
2022-12-29 15:00:00	0.79	5.88	1.26	271.56
2022-12-29 15:30:00	0.82	5.71	1.46	269.89
2022-12-29 16:00:00	0.81	6.06	1.37	272.18
2022-12-29 16:30:00	0.84	5.71	1.45	271.65
2022-12-29 17:00:00	0.82	5.88	1.23	270.95
2022-12-29 17:30:00	0.84	5.56	1.16	271.65
2022-12-29 18:00:00	0.82	5.26	1.28	265.49
2022-12-29 18:30:00	0.85	5.71	1.24	271.12
2022-12-29 19:00:00	0.8	5.56	1.59	271.56
2022-12-29 19:30:00	0.86	5.71	1.43	274.11
2022-12-29 20:00:00	0.85	5.26	1.5	270.42
2022-12-29 20:30:00	0.89	6.06	1.31	269.19
2022-12-29 21:00:00	0.91	4.88	1.29	264.35
2022-12-29 21:30:00	0.92	5.88	1.58	270.51
2022-12-29 22:00:00	0.96	5.41	1.48	267.87
2022-12-29 22:30:00	0.98	5.41	1.46	271.12
2022-12-29 23:00:00	0.99	5.88	1.75	274.29
2022-12-29 23:30:00	1.08	6.06	1.9	276.84
2022-12-30	1.06	5.88	1.58	273.85
2022-12-30 00:30:00	1.01	5.71	1.51	274.46
2022-12-30 01:00:00	0.92	5.56	1.49	277.19
2022-12-30 01:30:00	0.99	5.88	1.7	277.98
2022-12-30 02:00:00	0.95	5.26	1.34	271.47
2022-12-30 02:30:00	0.92	5.71	1.47	276.4
2022-12-30 03:00:00	0.92	5.41	1.37	272.97
2022-12-30 03:30:00	0.85	5.88	1.61	271.38
2022-12-30 04:00:00	0.88	6.25	1.53	274.73
2022-12-30 04:30:00	0.98	5.88	1.58	270.07
2022-12-30 05:00:00	1.04	6.25	1.73	281.76
2022-12-30 05:30:00	1.15	5.88	1.78	275.34
2022-12-30 06:00:00	1.29	5.71	1.86	274.29
2022-12-30 06:30:00	1.35	6.06	2.08	280.53
2022-12-30 07:00:00	1.38	5.88	2.5	274.81
2022-12-30 07:30:00	1.53	5.88	2.68	272.53
2022-12-30 08:00:00	1.47	5.88	2.27	272.88
2022-12-30 08:30:00	1.52	6.25	2.32	276.92
2022-12-30 09:00:00	1.54	6.45	2.47	281.41
2022-12-30 09:30:00	1.59	6.45	2.67	273.23
2022-12-30 10:00:00	1.54	5.88	2.67	271.56
2022-12-30 10:30:00	1.71	6.45	2.53	273.85
2022-12-30 11:00:00	1.61	6.25	2.25	267.87
2022-12-30 11:30:00	1.74	6.45	2.83	270.51
2022-12-30 12:00:00	1.62	6.67	2.53	271.3
2022-12-30 12:30:00	1.65	6.45	2.74	271.74
2022-12-30 13:00:00	1.57	6.67	2.29	281.67
2022-12-30 13:30:00	1.41	6.67	2.7	274.46
2022-12-30 14:00:00	1.5	6.67	2.36	277.36
2022-12-30 14:30:00	1.42	6.9	2.14	278.95
2022-12-30 15:00:00	1.36	6.67	2.62	286.51
2022-12-30 15:30:00	1.3	6.9	2.11	279.21
2022-12-30 16:00:00	1.23	7.14	1.83	282.99
2022-12-30 16:30:00	1.13	7.41	1.7	287.56
2022-12-30 17:00:00	1.14	6.67	1.83	284.4
2022-12-30 17:30:00	1.05	6.67	1.78	281.05
2022-12-30 18:00:00	0.98	6.9	1.61	285.19
2022-12-30 18:30:00	0.96	6.67	1.55	285.19
2022-12-30 19:00:00	0.87	6.45	1.22	282.73
2022-12-30 19:30:00	0.8	6.25	1.14	280.53
2022-12-30 20:00:00	0.81	6.67	1.55	283.6
2022-12-30 20:30:00	0.77	6.25	1.37	281.58
2022-12-30 21:00:00	0.76	6.45	1.2	273.85
2022-12-30 21:30:00	0.7	5.71	1.15	279.74
2022-12-30 22:00:00	0.7	6.06	1.22	279.3
2022-12-30 22:30:00	0.68	5.88	1.03	277.36
2022-12-30 23:00:00	0.71	5.71	1	275.96
2022-12-30 23:30:00	0.75	5.88	1.17	274.64
2022-12-31	0.74	5.56	1.03	271.3
2022-12-31 00:30:00	0.71	5.71	1.09	272.53
2022-12-31 01:00:00	0.79	5.56	1.62	269.01
2022-12-31 01:30:00	0.78	5	1.21	266.81
2022-12-31 02:00:00	0.73	5	1.08	262.95
2022-12-31 02:30:00	0.77	5.13	1.31	264
2022-12-31 03:00:00	0.76	4.88	1.1	267.69
2022-12-31 03:30:00	0.81	5.41	1.23	264.26
2022-12-31 04:00:00	0.82	5	1.33	263.12
2022-12-31 04:30:00	0.84	5	1.65	262.07
2022-12-31 05:00:00	0.84	5	1.26	262.86
2022-12-31 05:30:00	0.85	4.65	1.29	258.11
2022-12-31 06:00:00	0.77	4.55	1.27	255.47
2022-12-31 06:30:00	0.79	6.9	1.22	278.68
2022-12-31 07:00:00	0.84	6.9	1.57	279.38
2022-12-31 07:30:00	0.89	7.14	1.64	275.52
2022-12-31 08:00:00	0.85	6.9	1.41	274.02
2022-12-31 08:30:00	0.85	6.06	1.4	265.58
2022-12-31 09:00:00	0.9	6.06	1.51	271.3
2022-12-31 09:30:00	0.85	6.06	1.22	270.33
2022-12-31 10:00:00	0.8	6.9	1.14	277.71
2022-12-31 10:30:00	0.83	6.67	1.23	272.62
2022-12-31 11:00:00	0.77	6.06	1.18	268.31
2022-12-31 11:30:00	0.8	5.71	1.49	271.3
2022-12-31 12:00:00	0.79	6.25	1.36	271.82
2022-12-31 12:30:00	0.78	5.56	1.26	268.92
2022-12-31 13:00:00	0.76	6.06	1.21	280.26
2022-12-31 13:30:00	0.75	5.88	1.21	267.52
2022-12-31 14:00:00	0.79	5.56	1.13	267.43
2022-12-31 14:30:00	0.77	5.88	1.32	267.69
2022-12-31 15:00:00	0.76	5.56	1.31	260.22
2022-12-31 15:30:00	0.7	5.88	1.01	268.57
2022-12-31 16:00:00	0.74	5.56	1.19	270.77
2022-12-31 16:30:00	0.78	5.41	1.2	261.63
2022-12-31 17:00:00	0.81	5.56	1.26	257.14
2022-12-31 17:30:00	0.86	3.77	1.25	260.66
2022-12-31 18:00:00	0.98	5.56	1.65	267.52
2022-12-31 18:30:00	0.98	5.41	1.69	267.78
2022-12-31 19:00:00	1.05	5.71	1.57	269.27
2022-12-31 19:30:00	1.11	5.41	1.86	266.73
2022-12-31 20:00:00	1.12	5.56	1.59	271.03
2022-12-31 20:30:00	1.1	5.56	1.85	270.07
2022-12-31 21:00:00	1.11	5.71	1.81	275.6
2022-12-31 21:30:00	1.08	4.88	1.89	265.93
2022-12-31 22:00:00	1.06	5.26	1.48	269.71
2022-12-31 22:30:00	1.06	5.56	1.63	268.48
2022-12-31 23:30:00	1.05	6.06	1.62	278.51
2023-01-01	1	5.88	1.75	274.02
2023-01-01 00:30:00	0.99	5.71	1.82	273.76
2023-01-01 01:00:00	0.96	5.56	1.55	274.81
2023-01-01 01:30:00	0.92	5.71	1.55	272.97
2023-01-01 02:00:00	0.9	5.71	1.43	272.88
2023-01-01 02:30:00	0.9	5.71	1.45	266.81
2023-01-01 03:00:00	0.92	5.71	1.65	265.05
2023-01-01 03:30:00	1.1	5.71	1.93	265.49
2023-01-01 04:00:00	1.15	4.65	2.14	261.19
2023-01-01 04:30:00	1.22	5.13	2.15	263.38
2023-01-01 05:00:00	1.24	5.56	1.99	265.05
2023-01-01 05:30:00	1.34	5.56	2.35	264.18
2023-01-01 06:00:00	1.37	5.71	2.22	265.49
2023-01-01 06:30:00	1.4	5.41	2.09	266.2
2023-01-01 07:00:00	1.37	5.71	2.18	262.68
2023-01-01 07:30:00	1.37	5.56	2.29	264.26
2023-01-01 08:00:00	1.35	5.56	2.21	263.91
2023-01-01 08:30:00	1.42	5.88	2.43	262.24
2023-01-01 09:00:00	1.48	6.25	2.37	262.42
2023-01-01 09:30:00	1.5	6.25	2.63	265.76
2023-01-01 10:00:00	1.49	6.45	2.36	271.56
2023-01-01 10:30:00	1.42	6.25	2.15	270.59
2023-01-01 11:00:00	1.32	6.06	2.11	266.2
2023-01-01 11:30:00	1.42	6.25	2.31	269.01
2023-01-01 12:00:00	1.47	5.26	2.24	264.53
2023-01-01 12:30:00	1.64	6.45	2.42	267.08
2023-01-01 13:00:00	1.65	6.9	2.74	270.77
2023-01-01 13:30:00	1.67	6.45	2.98	268.4
2023-01-01 14:00:00	1.73	6.06	2.64	265.93
2023-01-01 14:30:00	1.75	5.56	2.79	266.55
2023-01-01 15:00:00	1.59	6.45	2.87	270.59
2023-01-01 15:30:00	1.52	5.71	2.61	268.57
2023-01-01 16:00:00	1.45	6.25	2.13	271.47
2023-01-01 16:30:00	1.38	6.67	2.06	276.13
2023-01-01 17:00:00	1.24	6.67	2.02	275.08
2023-01-01 17:30:00	1.25	6.67	2.04	277.89
2023-01-01 18:00:00	1.22	6.45	1.99	272.53
2023-01-01 18:30:00	1.12	6.67	1.92	273.76
2023-01-01 19:00:00	1.09	6.9	1.71	276.48
2023-01-01 19:30:00	1.11	6.06	1.72	273.32
2023-01-01 20:00:00	1.07	6.25	1.71	275.16
2023-01-01 20:30:00	1.11	6.45	1.69	281.41
2023-01-01 21:00:00	1.03	6.06	1.79	280.35
2023-01-01 21:30:00	1.05	6.06	1.6	278.77
2023-01-01 22:00:00	0.95	6.25	1.37	285.19
2023-01-01 22:30:00	0.95	5.88	1.39	285.1
2023-01-01 23:00:00	0.86	6.06	1.36	278.33
2023-01-01 23:30:00	0.87	5.88	1.39	280.97
2023-01-02	0.79	5.71	1.18	279.03
2023-01-02 00:30:00	0.77	5.88	1.27	284.22
2023-01-02 01:00:00	0.75	5.88	1.23	284.22
2023-01-02 01:30:00	0.77	5.88	1.59	284.4
2023-01-02 02:00:00	0.73	5.71	1.15	280.97
2023-01-02 02:30:00	0.67	5.56	1.17	284.75
2023-01-02 03:00:00	0.69	5.88	1.27	286.86
2023-01-02 03:30:00	0.69	5.26	1.08	277.54
2023-01-02 04:00:00	0.62	5.56	1.01	280.97
2023-01-02 04:30:00	0.62	5.13	0.94	280.18
2023-01-02 05:00:00	0.6	5	0.91	277.19
2023-01-02 05:30:00	0.55	5.13	0.93	282.64
2023-01-02 06:00:00	0.51	5.41	0.86	282.37
2023-01-02 06:30:00	0.49	5	0.83	279.38
2023-01-02 07:00:00	0.45	5.26	0.69	275.6
2023-01-02 07:30:00	0.41	5.13	0.68	279.47
2023-01-02 08:00:00	0.41	4.65	0.62	268.22
2023-01-02 08:30:00	0.39	4.88	0.63	272.7
2023-01-02 09:00:00	0.4	5	0.74	271.56
2023-01-02 09:30:00	0.43	4.55	0.64	276.66
2023-01-02 10:00:00	0.43	4.65	0.63	278.42
2023-01-02 10:30:00	0.44	4.44	0.79	274.11
2023-01-02 11:00:00	0.45	4.26	0.71	266.9
2023-01-02 11:30:00	0.43	4.35	0.64	269.71
2023-01-02 12:00:00	0.44	4.08	0.67	263.65
2023-01-02 12:30:00	0.43	4.35	0.71	263.82
2023-01-02 13:00:00	0.43	4.17	0.65	272
2023-01-02 13:30:00	0.43	4.26	0.74	266.9
2023-01-02 14:00:00	0.45	4.35	0.66	266.55
2023-01-02 14:30:00	0.42	4.65	0.59	265.93
2023-01-02 15:00:00	0.45	3.77	0.74	273.76
2023-01-02 15:30:00	0.56	2.67	0.92	258.37
2023-01-02 16:00:00	0.64	3.57	1.03	266.29
2023-01-02 16:30:00	0.67	3.7	1.03	262.33
2023-01-02 17:00:00	0.77	4.35	1.17	270.24
2023-01-02 17:30:00	0.88	4.44	1.33	267.52
2023-01-02 18:00:00	0.92	4.55	1.57	266.02
2023-01-02 18:30:00	1.17	4.44	1.66	264.26
2023-01-02 19:00:00	1.42	5	2.69	262.07
2023-01-02 19:30:00	1.45	5.13	2.52	262.86
2023-01-02 20:00:00	1.61	5.41	2.99	264.7
2023-01-02 20:30:00	1.7	5.88	2.39	264.97
2023-01-02 21:00:00	1.73	5.88	2.66	267.08
2023-01-02 21:30:00	1.67	6.25	2.94	269.19
2023-01-02 22:00:00	1.64	6.45	3.25	267.52
2023-01-02 22:30:00	1.59	6.25	2.42	273.05
2023-01-02 23:00:00	1.63	6.67	3.02	272.26
2023-01-02 23:30:00	1.5	6.06	2.54	274.9
2023-01-03	1.46	6.25	2.19	273.85
2023-01-03 00:30:00	1.41	6.45	2.24	274.37
2023-01-03 01:00:00	1.45	6.9	2.53	274.64
2023-01-03 01:30:00	1.48	6.45	2.53	278.86
2023-01-03 02:00:00	1.64	5.88	2.72	280.18
2023-01-03 02:30:00	1.69	6.67	2.94	279.38
2023-01-03 03:00:00	1.74	6.45	2.76	273.05
2023-01-03 03:30:00	1.8	6.67	2.97	276.66
2023-01-03 04:00:00	1.75	6.06	2.57	276.04
2023-01-03 04:30:00	2.01	6.45	3.43	277.45
2023-01-03 05:00:00	1.81	6.67	3.15	276.04
2023-01-03 05:30:00	1.74	6.9	2.59	279.56
2023-01-03 06:00:00	1.91	7.14	3.04	276.84
2023-01-03 06:30:00	1.96	6.67	3.59	277.36
2023-01-03 07:00:00	1.95	6.9	3.88	280.26
2023-01-03 07:30:00	1.92	7.41	3.14	280.97
2023-01-03 08:00:00	2.02	7.14	3.67	278.42
2023-01-03 08:30:00	2.04	7.14	3.72	281.85
2023-01-03 09:00:00	1.93	7.14	3.02	281.85
2023-01-03 09:30:00	2.02	7.41	3.48	283.69
2023-01-03 10:00:00	2.12	7.41	3.63	281.41
2023-01-03 10:30:00	2.07	6.67	4.01	285.54
2023-01-03 11:00:00	1.96	7.69	2.95	283.16
2023-01-03 11:30:00	1.92	7.69	3.17	283.6
2023-01-03 12:00:00	1.9	7.14	3.5	284.57
2023-01-03 12:30:00	1.82	7.14	2.71	280.79
2023-01-03 13:00:00	1.82	6.9	3.03	287.38
2023-01-03 13:30:00	1.92	7.14	3.08	285.71
2023-01-03 14:00:00	1.88	6.67	2.98	289.49
2023-01-03 14:30:00	1.72	7.41	2.63	291.16
2023-01-03 15:00:00	1.86	7.14	2.86	293.63
2023-01-03 15:30:00	1.77	6.25	3.07	290.73
2023-01-03 16:00:00	1.67	7.14	2.8	288
2023-01-03 16:30:00	1.72	6.67	2.35	290.29
2023-01-03 17:00:00	1.65	6.9	2.78	290.11
2023-01-03 17:30:00	1.64	6.25	2.32	289.23
2023-01-03 18:00:00	1.53	6.45	2.69	291.87
2023-01-03 18:30:00	1.49	6.67	2.41	288.18
2023-01-03 19:00:00	1.54	6.45	2.81	292.4
2023-01-03 19:30:00	1.37	6.25	1.98	292.75
2023-01-03 20:00:00	1.39	6.45	2.01	286.33
2023-01-03 20:30:00	1.36	6.25	1.91	312.09
2023-01-03 21:00:00	1.43	5.88	2.82	311.74
2023-01-03 21:30:00	1.32	5.56	2.26	315.69
2023-01-03 22:00:00	1.25	5.71	2.01	304
2023-01-03 22:30:00	1.38	5.71	2.17	306.73
2023-01-03 23:00:00	1.33	5.88	2.15	301.36
2023-01-03 23:30:00	1.3	5.56	1.94	302.15
2023-01-04	1.3	5.71	2.23	303.56
2023-01-04 00:30:00	1.22	5.41	1.87	306.2
2023-01-04 01:00:00	1.26	5.41	2.14	292.48
2023-01-04 01:30:00	1.19	5.26	1.91	294.77
2023-01-04 02:00:00	1.13	5.56	1.91	301.01
2023-01-04 02:30:00	1.03	5.56	1.84	294.33
2023-01-04 03:00:00	1.03	4.88	1.81	299.96
2023-01-04 03:30:00	0.98	5.26	1.66	292.48
2023-01-04 04:00:00	0.94	4.88	1.5	303.3
2023-01-04 04:30:00	0.88	5	1.45	304.44
2023-01-04 05:00:00	0.85	5	1.45	300.92
2023-01-04 05:30:00	0.8	5.56	1.24	309.19
2023-01-04 06:00:00	0.76	5.26	1.28	298.11
2023-01-04 06:30:00	0.73	5.13	1.19	292.04
2023-01-04 07:00:00	0.7	4.65	1.12	292.57
2023-01-04 07:30:00	0.66	5.41	1.06	322.46
2023-01-04 08:00:00	0.64	5.13	0.94	302.15
2023-01-04 08:30:00	0.59	5.41	0.88	324.4
2023-01-04 09:00:00	0.58	4.88	0.92	291.69
2023-01-04 09:30:00	0.56	5	0.93	289.67
2023-01-04 10:00:00	0.51	5	0.79	276.75
2023-01-04 10:30:00	0.51	5.56	0.83	343.47
2023-01-04 11:00:00	0.55	5	0.8	274.64
2023-01-04 11:30:00	0.52	5.26	0.81	328.7
2023-01-04 12:00:00	0.51	4.76	0.8	276.4
2023-01-04 12:30:00	0.49	4.55	0.73	271.47
2023-01-04 13:00:00	0.52	4.55	0.69	274.99
2023-01-04 13:30:00	0.5	4.65	0.8	270.51
2023-01-04 14:00:00	0.52	4.65	0.98	272.44
2023-01-04 14:30:00	0.53	2.67	0.74	246.95
2023-01-04 15:00:00	0.57	2.56	0.79	245.98
2023-01-04 15:30:00	0.58	4.26	0.93	268.4
2023-01-04 16:00:00	0.6	2.99	0.95	255.38
2023-01-04 16:30:00	0.65	3.08	0.99	255.91
2023-01-04 17:00:00	0.72	3.85	1.04	261.54
2023-01-04 17:30:00	0.77	6.9	1.38	275.34
2023-01-04 18:00:00	0.85	6.25	1.33	277.8
2023-01-04 18:30:00	1.04	6.25	1.71	268.31
2023-01-04 19:00:00	1.38	5.88	2.32	268.75
2023-01-04 19:30:00	1.6	6.67	2.48	269.71
2023-01-04 20:00:00	1.72	6.67	2.78	268.04
2023-01-04 20:30:00	1.71	6.25	2.99	267.43
2023-01-04 21:00:00	1.6	6.9	2.73	271.12
2023-01-04 21:30:00	1.74	6.45	3.08	270.77
2023-01-04 22:00:00	1.78	5.88	2.9	267.6
2023-01-04 22:30:00	1.61	5.26	2.72	267.34
2023-01-04 23:30:00	1.63	5.26	2.43	266.73
2023-01-05	1.69	6.67	2.74	270.15
2023-01-05 00:30:00	1.57	6.45	2.72	265.76
2023-01-05 01:00:00	1.59	6.45	2.59	270.07
2023-01-05 01:30:00	1.52	6.9	2.45	274.55
2023-01-05 02:00:00	1.51	6.25	2.41	270.86
2023-01-05 02:30:00	1.54	6.67	2.56	271.03
2023-01-05 03:00:00	1.47	6.67	2.22	269.54
2023-01-05 03:30:00	1.49	6.45	2.47	274.64
2023-01-05 04:00:00	1.48	6.25	2.45	272.44
2023-01-05 04:30:00	1.5	6.45	2.46	272.53
2023-01-05 05:00:00	1.59	6.9	2.46	273.93
2023-01-05 05:30:00	1.52	6.06	2.22	277.19
2023-01-05 06:00:00	1.54	6.67	2.26	276.31
2023-01-05 06:30:00	1.68	6.67	2.56	271.12
2023-01-05 07:00:00	1.76	6.9	2.87	272.97
2023-01-05 07:30:00	1.68	6.67	2.83	273.41
2023-01-05 08:00:00	1.73	6.67	2.96	271.21
2023-01-05 08:30:00	1.65	6.25	3.16	279.3
2023-01-05 09:00:00	1.73	6.67	2.66	275.96
2023-01-05 09:30:00	1.62	6.67	2.25	276.31
2023-01-05 10:00:00	1.52	7.14	2.65	275.69
2023-01-05 10:30:00	1.57	6.25	2.65	275.78
2023-01-05 11:00:00	1.58	6.06	2.53	280.18
2023-01-05 11:30:00	1.64	6.67	2.58	283.6
2023-01-05 12:00:00	1.51	6.9	2.32	287.65
2023-01-05 12:30:00	1.51	6.25	2.19	285.54
2023-01-05 13:00:00	1.54	4.08	2.91	330.02
2023-01-05 13:30:00	1.62	4.55	2.57	342.33
2023-01-05 14:00:00	1.93	5.56	2.87	348.92
2023-01-05 14:30:00	2.06	6.45	3.41	339.43
2023-01-05 15:00:00	2.22	6.06	3.58	3.25
2023-01-05 15:30:00	2.27	6.9	3.34	356.22
2023-01-05 16:00:00	2.31	7.41	4.75	2.11
2023-01-05 16:30:00	2.19	8.33	3.25	359.47
2023-01-05 17:00:00	2.36	8	4.92	9.14
2023-01-05 17:30:00	2.31	8	3.51	5.98
2023-01-05 18:00:00	2.39	8	4.01	10.02
2023-01-05 18:30:00	2.27	8.33	3.8	11.87
2023-01-05 19:00:00	2.2	8.7	3.84	11.43
2023-01-05 19:30:00	2.17	9.09	3.39	4.57
2023-01-05 20:00:00	2.05	9.09	3.12	6.95
2023-01-05 20:30:00	2.23	9.09	3.32	7.12
2023-01-05 21:00:00	2.16	9.09	3.07	3.16
2023-01-05 21:30:00	2.2	9.52	3.41	7.91
2023-01-05 22:00:00	2.19	9.09	3.68	7.12
2023-01-05 22:30:00	2.04	8.7	3.69	4.57
2023-01-05 23:00:00	2.07	9.09	3.29	9.32
2023-01-05 23:30:00	1.96	6.9	3.25	13.36
2023-01-06	1.92	8.7	2.86	11.52
2023-01-06 00:30:00	1.92	9.09	2.92	9.67
2023-01-06 01:00:00	1.89	8.33	3.11	8.79
2023-01-06 01:30:00	1.68	9.09	2.52	10.46
2023-01-06 02:00:00	1.8	9.52	3.35	5.89
2023-01-06 02:30:00	1.73	8.7	2.71	10.11
2023-01-06 03:00:00	1.7	8.7	2.57	13.01
2023-01-06 03:30:00	1.61	9.09	2.7	10.99
2023-01-06 04:00:00	1.59	8.7	2.65	11.25
2023-01-06 04:30:00	1.45	8.7	2.11	10.29
2023-01-06 05:00:00	1.45	8.7	2.61	13.19
2023-01-06 05:30:00	1.53	8.33	2.46	14.07
2023-01-06 06:00:00	1.48	8.33	2.25	14.42
2023-01-06 06:30:00	1.47	8.7	2.61	13.19
2023-01-06 07:00:00	1.36	8.33	2.18	13.98
2023-01-06 07:30:00	1.29	6.9	1.99	17.05
2023-01-06 08:00:00	1.22	8.33	2.05	15.03
2023-01-06 08:30:00	1.26	8	1.9	16.35
2023-01-06 09:00:00	1.25	8.33	1.87	15.65
2023-01-06 09:30:00	1.11	7.41	1.75	20.22
2023-01-06 10:00:00	1.18	8	1.81	16.53
2023-01-06 10:30:00	1.07	8	1.59	15.21
2023-01-06 11:00:00	1	8.33	1.86	16.53
2023-01-06 11:30:00	0.99	8.33	1.6	16.35
2023-01-06 12:00:00	0.98	8	1.49	16.97
2023-01-06 12:30:00	0.97	8	1.49	14.51
2023-01-06 13:00:00	0.97	7.69	1.55	17.76
2023-01-06 13:30:00	0.9	7.69	1.38	18.37
2023-01-06 14:00:00	0.97	7.69	1.82	18.99
2023-01-06 14:30:00	0.98	7.41	1.94	16.97
2023-01-06 15:00:00	0.84	7.41	1.62	19.69
2023-01-06 15:30:00	0.88	7.14	1.28	18.29
2023-01-06 16:00:00	0.86	6.9	1.49	20.92
2023-01-06 16:30:00	0.83	7.14	1.38	19.34
2023-01-06 17:00:00	0.83	7.41	1.36	20.31
2023-01-06 17:30:00	0.77	6.45	1.2	19.25
2023-01-06 18:00:00	0.76	7.14	1.36	12.22
2023-01-06 18:30:00	0.77	7.14	1.13	13.45
2023-01-06 19:00:00	0.74	5.88	1.2	42.11
2023-01-06 19:30:00	0.74	7.14	1.1	19.43
2023-01-06 20:00:00	0.79	6.9	1.11	22.07
2023-01-06 20:30:00	0.86	6.06	1.56	51.34
2023-01-06 21:00:00	0.92	6.45	1.65	30.77
2023-01-06 21:30:00	0.99	4.44	1.93	277.8
2023-01-06 22:00:00	1.07	4.17	1.81	274.55
2023-01-06 22:30:00	1.12	4.44	2.06	289.41
2023-01-06 23:00:00	1.21	5	1.91	279.38
2023-01-06 23:30:00	1.08	4.88	1.73	273.58
2023-01-07	1.16	5.26	1.69	279.47
2023-01-07 00:30:00	1.1	5.41	1.68	292.75
2023-01-07 01:00:00	1.11	5.41	1.79	279.74
2023-01-07 01:30:00	1.11	5.41	1.77	281.32
2023-01-07 02:00:00	1.12	5.71	1.73	286.77
2023-01-07 02:30:00	1	5.56	1.7	303.38
2023-01-07 03:00:00	1.06	5.88	1.75	285.89
2023-01-07 03:30:00	0.96	5.56	1.73	291.52
2023-01-07 04:00:00	0.96	5.56	1.7	283.08
2023-01-07 04:30:00	0.96	5.56	1.53	282.37
[truncated: 18,513 more rows]

## Sheet: Current data
Date	Velocity	Direction (to)
2022-11-26 06:50:00	0.081	151.65
2022-11-26 07:00:00	0.128	287.47
2022-11-26 07:10:00	0.116	240.62
2022-11-26 07:20:00	0.098	263.21
2022-11-26 07:30:00	0.072	245.19
2022-11-26 07:40:00	0.146	337.58
2022-11-26 07:50:00	0.115	305.67
2022-11-26 08:00:00	0.117	196.92
2022-11-26 08:10:00	0.108	204.84
2022-11-26 08:20:00	0.153	192.26
2022-11-26 08:30:00	0.127	174.68
2022-11-26 08:40:00	0.127	231.38
2022-11-26 08:50:00	0.093	253.89
2022-11-26 09:00:00	0.103	223.82
2022-11-26 09:10:00	0.142	267.34
2022-11-26 09:20:00	0.204	276.66
2022-11-26 09:30:00	0.173	277.1
2022-11-26 09:40:00	0.17	232.44
2022-11-26 09:50:00	0.233	241.23
2022-11-26 10:00:00	0.114	183.21
2022-11-26 10:10:00	0.165	224.62
2022-11-26 10:20:00	0.414	124.31
2022-11-26 10:30:00	0.101	230.15
2022-11-26 10:40:00	0.151	239.74
2022-11-26 10:50:00	0.118	203.16
2022-11-26 11:00:00	0.06	144.44
2022-11-26 11:10:00	0.079	144.7
2022-11-26 11:20:00	0.052	103.91
2022-11-26 11:30:00	0.063	115.43
2022-11-26 11:40:00	0.029	77.36
2022-11-26 11:50:00	0.047	75.78
2022-11-26 12:00:00	0.039	98.81
2022-11-26 12:10:00	0.084	103.03
2022-11-26 12:20:00	0.063	106.55
2022-11-26 12:30:00	0.047	61.45
2022-11-26 12:40:00	0.04	80.97
2022-11-26 12:50:00	0.038	38.77
2022-11-26 13:00:00	0.06	89.85
2022-11-26 13:10:00	0.045	95.3
2022-11-26 13:20:00	0.052	109.8
2022-11-26 13:30:00	0.028	72
2022-11-26 13:40:00	0.051	66.46
2022-11-26 13:50:00	0.043	44.4
2022-11-26 14:00:00	0.015	172.13
2022-11-26 14:10:00	0.022	99.43
2022-11-26 14:20:00	0.045	109.63
2022-11-26 14:30:00	0.037	128.97
2022-11-26 14:40:00	0.039	65.58
2022-11-26 14:50:00	0.034	96.18
2022-11-26 15:00:00	0.027	32.26
2022-11-26 15:10:00	0.048	93.01
2022-11-26 15:20:00	0.015	82.02
2022-11-26 15:30:00	0.032	144.18
2022-11-26 15:40:00	0.007	57.67
2022-11-26 15:50:00	0.041	76.04
2022-11-26 16:00:00	0.029	75.43
2022-11-26 16:10:00	0.021	27.87
2022-11-26 16:20:00	0.009	76.31
2022-11-26 16:30:00	0.018	35.52
2022-11-26 16:40:00	0.031	46.24
2022-11-26 16:50:00	0.059	41.32
2022-11-26 17:00:00	0.056	49.76
2022-11-26 17:10:00	0.045	86.33
2022-11-26 17:20:00	0.061	133.54
2022-11-26 17:30:00	0.048	144
2022-11-26 17:40:00	0.04	101.54
2022-11-26 17:50:00	0.024	75.16
2022-11-26 18:00:00	0.028	112.53
2022-11-26 18:10:00	0.039	96.26
2022-11-26 18:20:00	0.036	8.35
2022-11-26 18:30:00	0.083	60.22
2022-11-26 18:40:00	0.052	72.62
2022-11-26 18:50:00	0.063	71.74
2022-11-26 19:00:00	0.018	118.77
2022-11-26 19:10:00	0.031	146.73
2022-11-26 19:20:00	0.009	121.93
2022-11-26 19:30:00	0.026	23.21
2022-11-26 19:40:00	0.047	54.68
2022-11-26 19:50:00	0.029	52.92
2022-11-26 20:00:00	0.042	141.19
2022-11-26 20:10:00	0.025	91.6
2022-11-26 20:20:00	0.034	107.25
2022-11-26 20:30:00	0.022	103.03
2022-11-26 20:40:00	0.026	171.78
2022-11-26 20:50:00	0.044	115.87
2022-11-26 21:00:00	0.031	149.8
2022-11-26 21:10:00	0.033	136
2022-11-26 21:20:00	0.045	123.34
2022-11-26 21:30:00	0.028	98.55
2022-11-26 21:40:00	0.029	143.21
2022-11-26 21:50:00	0.016	81.49
2022-11-26 22:00:00	0.042	107.87
2022-11-26 22:10:00	0.044	95.03
2022-11-26 22:20:00	0.026	126.68
2022-11-26 22:30:00	0.022	121.58
2022-11-26 22:40:00	0.024	102.07
2022-11-26 22:50:00	0.032	108.13
2022-11-26 23:00:00	0.063	118.15
2022-11-26 23:10:00	0.021	97.67
2022-11-26 23:20:00	0.03	109.1
2022-11-26 23:30:00	0.011	34.29
2022-11-26 23:40:00	0.021	63.74
2022-11-26 23:50:00	0.017	92.4
2022-11-27	0.043	93.36
2022-11-27 00:10:00	0.04	77.45
2022-11-27 00:20:00	0.023	81.05
2022-11-27 00:30:00	0.028	119.74
2022-11-27 00:40:00	0.023	117.1
2022-11-27 00:50:00	0.034	92.04
2022-11-27 01:00:00	0.035	89.76
2022-11-27 01:10:00	0.013	184.62
2022-11-27 01:20:00	0.034	96
2022-11-27 01:30:00	0.038	104.7
2022-11-27 01:40:00	0.043	82.37
2022-11-27 01:50:00	0.048	118.51
2022-11-27 02:00:00	0.042	70.95
2022-11-27 02:10:00	0.046	75.87
2022-11-27 02:20:00	0.037	102.24
2022-11-27 02:30:00	0.032	124.48
2022-11-27 02:40:00	0.03	63.82
2022-11-27 02:50:00	0.03	106.9
2022-11-27 03:00:00	0.034	46.33
2022-11-27 03:10:00	0.04	75.78
2022-11-27 03:20:00	0.039	95.91
2022-11-27 03:30:00	0.039	58.9
2022-11-27 03:40:00	0.026	25.32
2022-11-27 03:50:00	0.07	45.8
2022-11-27 04:00:00	0.047	103.12
2022-11-27 04:10:00	0.012	146.9
2022-11-27 04:20:00	0.034	71.65
2022-11-27 04:30:00	0.028	195.6
2022-11-27 04:40:00	0.019	97.76
2022-11-27 04:50:00	0.025	61.19
2022-11-27 05:00:00	0.025	126.86
2022-11-27 05:10:00	0.003	200.79
2022-11-27 05:20:00	0.051	172.75
2022-11-27 05:30:00	0.042	136.26
2022-11-27 05:40:00	0.029	156.57
2022-11-27 05:50:00	0.03	128.09
2022-11-27 06:00:00	0.02	89.05
2022-11-27 06:10:00	0.004	172.31
2022-11-27 06:20:00	0.012	192.53
2022-11-27 06:30:00	0.02	0.35
2022-11-27 06:40:00	0.017	114.64
2022-11-27 06:50:00	0.011	70.51
2022-11-27 07:00:00	0.019	76.92
2022-11-27 07:10:00	0.053	66.11
2022-11-27 07:20:00	0.02	56.44
2022-11-27 07:30:00	0.014	2.02
2022-11-27 07:40:00	0.01	337.58
2022-11-27 07:50:00	0.021	36.48
2022-11-27 08:00:00	0.009	89.76
2022-11-27 08:10:00	0.027	32
2022-11-27 08:20:00	0.014	123.43
2022-11-27 08:30:00	0.018	331.08
2022-11-27 08:40:00	0.032	75.08
2022-11-27 08:50:00	0.022	42.9
2022-11-27 09:00:00	0.015	33.32
2022-11-27 09:10:00	0.027	316.84
2022-11-27 09:20:00	0.014	94.51
2022-11-27 09:30:00	0.017	56.7
2022-11-27 09:40:00	0.015	347.52
2022-11-27 09:50:00	0.023	22.07
2022-11-27 10:00:00	0.018	83.87
2022-11-27 10:10:00	0.022	52.57
2022-11-27 10:20:00	0.034	72.79
2022-11-27 10:30:00	0.008	75.69
2022-11-27 10:40:00	0.039	136
2022-11-27 10:50:00	0.013	117.54
2022-11-27 11:00:00	0.008	139.6
2022-11-27 11:10:00	0.033	151.12
2022-11-27 11:20:00	0.008	69.1
2022-11-27 11:30:00	0.02	145.67
2022-11-27 11:40:00	0.04	107.34
2022-11-27 11:50:00	0.046	125.36
2022-11-27 12:00:00	0.037	109.71
2022-11-27 12:10:00	0.035	106.64
2022-11-27 12:20:00	0.053	128.7
2022-11-27 12:30:00	0.044	106.46
2022-11-27 12:40:00	0.035	71.56
2022-11-27 12:50:00	0.026	108.66
2022-11-27 13:00:00	0.031	124.04
2022-11-27 13:10:00	0.045	100.92
2022-11-27 13:20:00	0.035	90.29
2022-11-27 13:30:00	0.043	101.36
2022-11-27 13:40:00	0.055	109.01
2022-11-27 13:50:00	0.049	76.4
2022-11-27 14:00:00	0.025	101.89
2022-11-27 14:10:00	0.024	97.32
2022-11-27 14:20:00	0.045	88.26
2022-11-27 14:30:00	0.055	83.34
2022-11-27 14:40:00	0.043	68.57
2022-11-27 14:50:00	0.036	104.26
2022-11-27 15:00:00	0.037	69.54
2022-11-27 15:10:00	0.036	82.99
2022-11-27 15:20:00	0.035	84.4
2022-11-27 15:30:00	0.052	85.71
2022-11-27 15:40:00	0.028	85.63
2022-11-27 15:50:00	0.039	75.52
2022-11-27 16:00:00	0.044	70.33
2022-11-27 16:10:00	0.032	75.6
2022-11-27 16:20:00	0.048	43.52
2022-11-27 16:30:00	0.045	70.07
2022-11-27 16:40:00	0.023	23.21
2022-11-27 16:50:00	0.02	13.89
2022-11-27 17:00:00	0.012	56.44
2022-11-27 17:10:00	0.035	68.66
2022-11-27 17:20:00	0.036	19.25
2022-11-27 17:30:00	0.016	42.81
2022-11-27 17:40:00	0.06	50.46
2022-11-27 17:50:00	0.019	41.67
2022-11-27 18:00:00	0.044	356.84
2022-11-27 18:10:00	0.007	192.88
2022-11-27 18:20:00	0.025	48.88
2022-11-27 18:30:00	0.053	61.19
2022-11-27 18:40:00	0.013	35.34
2022-11-27 18:50:00	0.024	30.77
2022-11-27 19:00:00	0.019	56.35
2022-11-27 19:10:00	0.025	85.98
2022-11-27 19:20:00	0.009	319.74
2022-11-27 19:30:00	0.01	64.79
2022-11-27 19:40:00	0.033	35.6
2022-11-27 19:50:00	0.022	32.79
2022-11-27 20:00:00	0.026	29.01
2022-11-27 20:10:00	0.008	166.86
2022-11-27 20:20:00	0.007	189.27
2022-11-27 20:30:00	0.01	33.58
2022-11-27 20:40:00	0.024	35.08
2022-11-27 20:50:00	0.017	349.98
2022-11-27 21:00:00	0.037	14.86
2022-11-27 21:10:00	0.013	214.15
2022-11-27 21:20:00	0.013	357.01
2022-11-27 21:30:00	0.015	72
2022-11-27 21:40:00	0.015	355.34
2022-11-27 21:50:00	0.002	256.53
2022-11-27 22:00:00	0.014	25.14
2022-11-27 22:10:00	0.039	38.77
2022-11-27 22:20:00	0.026	55.91
2022-11-27 22:30:00	0.025	73.41
2022-11-27 22:40:00	0.017	59.96
2022-11-27 22:50:00	0.02	19.52
2022-11-27 23:00:00	0.014	296
2022-11-27 23:10:00	0.009	359.38
2022-11-27 23:20:00	0.016	25.76
2022-11-27 23:30:00	0.012	352
2022-11-27 23:40:00	0.037	34.55
2022-11-27 23:50:00	0.031	62.07
2022-11-28	0.026	4.66
2022-11-28 00:10:00	0.025	276.75
2022-11-28 00:20:00	0.021	69.8
2022-11-28 00:30:00	0.03	24.7
2022-11-28 00:40:00	0.02	39.82
2022-11-28 00:50:00	0.034	336.53
2022-11-28 01:00:00	0.006	76.31
2022-11-28 01:10:00	0.018	25.32
2022-11-28 01:20:00	0.024	38.59
2022-11-28 01:30:00	0.022	341.89
2022-11-28 01:40:00	0.02	34.64
2022-11-28 01:50:00	0.015	5.98
2022-11-28 02:00:00	0.019	51.6
2022-11-28 02:10:00	0.037	22.07
2022-11-28 02:20:00	0.033	39.91
2022-11-28 02:30:00	0.005	155.6
2022-11-28 02:40:00	0.009	29.98
2022-11-28 02:50:00	0.009	262.33
2022-11-28 03:00:00	0.009	104.35
2022-11-28 03:10:00	0.017	173.45
2022-11-28 03:20:00	0.006	282.37
2022-11-28 03:30:00	0.006	224.09
2022-11-28 03:40:00	0.026	92.57
2022-11-28 03:50:00	0.016	284.66
2022-11-28 04:00:00	0.009	151.82
2022-11-28 04:10:00	0.02	304.44
2022-11-28 04:20:00	0.015	271.82
2022-11-28 04:30:00	0.02	290.29
2022-11-28 04:40:00	0.018	296.09
2022-11-28 04:50:00	0.002	12.92
2022-11-28 05:00:00	0.015	270.42
2022-11-28 05:10:00	0.018	229.1
2022-11-28 05:20:00	0.018	344.09
2022-11-28 05:30:00	0.05	304.09
2022-11-28 05:40:00	0.04	261.71
2022-11-28 05:50:00	0.043	319.91
2022-11-28 06:00:00	0.024	208
2022-11-28 06:10:00	0.003	326.68
2022-11-28 06:20:00	0.041	282.2
2022-11-28 06:30:00	0.018	11.34
2022-11-28 06:40:00	0.016	269.98
2022-11-28 06:50:00	0.035	277.98
2022-11-28 07:00:00	0.034	242.64
2022-11-28 07:10:00	0.011	291.43
2022-11-28 07:20:00	0.021	272.7
2022-11-28 07:30:00	0.035	306.9
2022-11-28 07:40:00	0.037	319.3
2022-11-28 07:50:00	0.046	348.04
2022-11-28 08:00:00	0.032	28.04
2022-11-28 08:10:00	0.043	348.84
2022-11-28 08:20:00	0.055	322.2
2022-11-28 08:30:00	0.053	327.3
2022-11-28 08:40:00	0.051	34.11
2022-11-28 08:50:00	0.044	17.67
2022-11-28 09:00:00	0.043	341.1
2022-11-28 09:10:00	0.053	9.67
2022-11-28 09:20:00	0.046	5.45
2022-11-28 09:30:00	0.036	341.01
2022-11-28 09:40:00	0.034	23.65
2022-11-28 09:50:00	0.056	354.29
2022-11-28 10:00:00	0.049	11.96
2022-11-28 10:10:00	0.058	4.84
2022-11-28 10:20:00	0.047	33.23
2022-11-28 10:30:00	0.045	3.16
2022-11-28 10:40:00	0.043	350.59
2022-11-28 10:50:00	0.021	23.82
2022-11-28 11:00:00	0.027	343.47
2022-11-28 11:10:00	0.045	14.51
2022-11-28 11:20:00	0.024	36.48
2022-11-28 11:30:00	0.054	9.85
2022-11-28 11:40:00	0.03	33.58
2022-11-28 11:50:00	0.061	22.33
2022-11-28 12:00:00	0.046	348.13
2022-11-28 12:10:00	0.012	359.74
2022-11-28 12:20:00	0.029	0.79
2022-11-28 12:30:00	0.017	352.53
2022-11-28 12:40:00	0.01	287.74
2022-11-28 12:50:00	0.059	1.76
2022-11-28 13:00:00	0.062	17.14
2022-11-28 13:10:00	0.017	237.19
2022-11-28 13:20:00	0.02	312.62
2022-11-28 13:30:00	0.037	21.1
2022-11-28 13:40:00	0.022	62.33
2022-11-28 13:50:00	0.013	3.16
2022-11-28 14:00:00	0.042	35.16
2022-11-28 14:10:00	0.017	348.75
2022-11-28 14:20:00	0.032	23.12
2022-11-28 14:30:00	0.055	7.65
2022-11-28 14:40:00	0.039	5.36
2022-11-28 14:50:00	0.046	318.42
2022-11-28 15:00:00	0.028	18.29
2022-11-28 15:10:00	0.03	355.25
2022-11-28 15:20:00	0.022	341.71
2022-11-28 15:30:00	0.017	13.89
2022-11-28 15:40:00	0.046	334.77
2022-11-28 15:50:00	0.017	313.32
2022-11-28 16:00:00	0.053	357.63
2022-11-28 16:10:00	0.042	2.11
2022-11-28 16:20:00	0.025	335.12
2022-11-28 16:30:00	0.016	301.8
2022-11-28 16:40:00	0.03	328.26
2022-11-28 16:50:00	0.041	356.75
2022-11-28 17:00:00	0.025	0.53
2022-11-28 17:10:00	0.021	356.92
2022-11-28 17:20:00	0.039	307.25
2022-11-28 17:30:00	0.007	309.89
2022-11-28 17:40:00	0.021	13.1
2022-11-28 17:50:00	0.07	14.77
2022-11-28 18:00:00	0.074	4.31
2022-11-28 18:10:00	0.062	332.84
2022-11-28 18:20:00	0.052	31.74
2022-11-28 18:30:00	0.044	355.69
2022-11-28 18:40:00	0.055	14.07
2022-11-28 18:50:00	0.062	21.36
2022-11-28 19:00:00	0.038	332.66
2022-11-28 19:10:00	0.051	42.29
2022-11-28 19:20:00	0.033	336.35
2022-11-28 19:30:00	0.025	2.81
2022-11-28 19:40:00	0.06	332.13
2022-11-28 19:50:00	0.051	350.95
2022-11-28 20:00:00	0.048	10.46
2022-11-28 20:10:00	0.076	32.79
2022-11-28 20:20:00	0.063	359.12
2022-11-28 20:30:00	0.068	349.1
2022-11-28 20:40:00	0.06	3.52
2022-11-28 20:50:00	0.032	292.48
2022-11-28 21:00:00	0.033	295.47
2022-11-28 21:10:00	0.032	335.21
2022-11-28 21:20:00	0.027	327.65
2022-11-28 21:30:00	0.049	315.6
2022-11-28 21:40:00	0.028	301.63
2022-11-28 21:50:00	0.043	335.12
2022-11-28 22:00:00	0.025	298.37
2022-11-28 22:10:00	0.016	198.24
2022-11-28 22:20:00	0.021	277.19
2022-11-28 22:30:00	0.02	228.48
2022-11-28 22:40:00	0.029	238.33
2022-11-28 22:50:00	0.024	258.55
2022-11-28 23:00:00	0.027	236.13
2022-11-28 23:10:00	0.034	296.53
2022-11-28 23:20:00	0.023	267.16
2022-11-28 23:30:00	0.029	248.97
2022-11-28 23:40:00	0.034	317.8
2022-11-28 23:50:00	0.002	69.27
2022-11-29 00:10:00	0.058	264.97
2022-11-29 00:20:00	0.032	284.04
2022-11-29 00:30:00	0.054	264.79
2022-11-29 00:40:00	0.053	233.58
2022-11-29 00:50:00	0.046	259.87
2022-11-29 01:00:00	0.052	244.92
2022-11-29 01:10:00	0.032	280.62
2022-11-29 01:20:00	0.055	253.27
2022-11-29 01:30:00	0.05	252.22
2022-11-29 01:40:00	0.049	247.12
2022-11-29 01:50:00	0.065	258.37
2022-11-29 02:00:00	0.057	256.26
2022-11-29 02:10:00	0.047	225.41
2022-11-29 02:20:00	0.028	278.07
2022-11-29 02:30:00	0.056	271.91
2022-11-29 02:40:00	0.063	242.73
2022-11-29 02:50:00	0.029	224.35
2022-11-29 03:00:00	0.066	271.03
2022-11-29 03:10:00	0.054	264.18
2022-11-29 03:20:00	0.033	253.19
2022-11-29 03:30:00	0.073	265.49
2022-11-29 03:40:00	0.052	260.31
2022-11-29 03:50:00	0.056	266.99
2022-11-29 04:00:00	0.045	302.95
2022-11-29 04:10:00	0.041	242.11
2022-11-29 04:20:00	0.05	253.45
2022-11-29 04:30:00	0.027	265.85
2022-11-29 04:40:00	0.062	245.8
2022-11-29 04:50:00	0.09	249.76
2022-11-29 05:00:00	0.061	268.13
2022-11-29 05:10:00	0.059	271.74
2022-11-29 05:20:00	0.055	249.14
2022-11-29 05:30:00	0.043	243.69
2022-11-29 05:40:00	0.054	247.56
2022-11-29 05:50:00	0.068	237.1
2022-11-29 06:00:00	0.068	289.93
2022-11-29 06:10:00	0.054	274.02
2022-11-29 06:20:00	0.09	261.98
2022-11-29 06:30:00	0.117	254.07
2022-11-29 06:40:00	0.123	257.32
2022-11-29 06:50:00	0.078	257.58
2022-11-29 07:00:00	0.096	255.74
2022-11-29 07:10:00	0.113	264.53
2022-11-29 07:20:00	0.094	261.63
2022-11-29 07:30:00	0.162	258.73
2022-11-29 07:40:00	0.059	270.59
2022-11-29 07:50:00	0.148	252.84
2022-11-29 08:00:00	0.141	267.16
2022-11-29 08:10:00	0.091	269.19
2022-11-29 08:20:00	0.11	266.64
2022-11-29 08:30:00	0.093	268.31
2022-11-29 08:40:00	0.106	260.31
2022-11-29 08:50:00	0.092	250.9
2022-11-29 09:00:00	0.126	258.29
2022-11-29 09:10:00	0.113	253.89
2022-11-29 09:20:00	0.168	248.09
2022-11-29 09:30:00	0.116	262.51
2022-11-29 09:40:00	0.056	262.07
2022-11-29 09:50:00	0.091	258.9
2022-11-29 10:00:00	0.095	258.99
2022-11-29 10:10:00	0.139	244.48
2022-11-29 10:20:00	0.089	254.59
2022-11-29 10:30:00	0.087	243.78
2022-11-29 10:40:00	0.102	270.86
2022-11-29 10:50:00	0.105	278.95
2022-11-29 11:00:00	0.092	280.53
2022-11-29 11:10:00	0.086	260.04
2022-11-29 11:20:00	0.079	277.45
2022-11-29 11:30:00	0.095	279.91
2022-11-29 11:40:00	0.096	255.03
2022-11-29 11:50:00	0.113	234.2
2022-11-29 12:00:00	0.073	246.33
2022-11-29 12:10:00	0.085	263.38
2022-11-29 12:20:00	0.083	264.97
2022-11-29 12:30:00	0.079	274.37
2022-11-29 12:40:00	0.046	281.05
2022-11-29 12:50:00	0.081	253.8
2022-11-29 13:00:00	0.056	260.75
2022-11-29 13:10:00	0.067	252.04
2022-11-29 13:20:00	0.084	258.02
2022-11-29 13:30:00	0.051	265.85
2022-11-29 13:40:00	0.051	247.38
2022-11-29 13:50:00	0.076	263.3
2022-11-29 14:00:00	0.039	259.87
2022-11-29 14:10:00	0.055	265.93
2022-11-29 14:20:00	0.071	263.21
2022-11-29 14:30:00	0.058	270.51
2022-11-29 14:40:00	0.048	277.54
2022-11-29 14:50:00	0.046	286.68
2022-11-29 15:00:00	0.071	267.16
2022-11-29 15:10:00	0.07	270.77
2022-11-29 15:20:00	0.074	281.93
2022-11-29 15:30:00	0.071	282.02
2022-11-29 15:40:00	0.063	278.33
2022-11-29 15:50:00	0.063	286.77
2022-11-29 16:00:00	0.051	296.53
2022-11-29 16:10:00	0.066	255.47
2022-11-29 16:20:00	0.04	258.81
2022-11-29 16:30:00	0.062	290.73
2022-11-29 16:40:00	0.034	288.18
2022-11-29 16:50:00	0.042	269.8
2022-11-29 17:00:00	0.034	311.65
2022-11-29 17:10:00	0.026	282.29
2022-11-29 17:20:00	0.026	277.36
2022-11-29 17:30:00	0.046	301.27
2022-11-29 17:40:00	0.049	297.23
2022-11-29 17:50:00	0.048	333.01
2022-11-29 18:00:00	0.04	7.12
2022-11-29 18:10:00	0.067	340.22
2022-11-29 18:20:00	0.044	330.11
2022-11-29 18:30:00	0.032	3.6
2022-11-29 18:40:00	0.017	332.57
2022-11-29 18:50:00	0.032	348.04
2022-11-29 19:00:00	0.043	24
2022-11-29 19:10:00	0.033	12.57
2022-11-29 19:20:00	0.02	320.26
2022-11-29 19:30:00	0.063	35.6
2022-11-29 19:40:00	0.053	1.76
2022-11-29 19:50:00	0.069	13.27
2022-11-29 20:00:00	0.024	26.55
2022-11-29 20:10:00	0.035	358.51
2022-11-29 20:20:00	0.026	351.12
2022-11-29 20:30:00	0.069	30.07
2022-11-29 20:40:00	0.047	352.35
2022-11-29 20:50:00	0.051	13.1
2022-11-29 21:00:00	0.059	28.22
2022-11-29 21:10:00	0.055	357.54
2022-11-29 21:20:00	0.07	45.19
2022-11-29 21:30:00	0.027	3.69
2022-11-29 21:40:00	0.085	39.74
2022-11-29 21:50:00	0.031	28.13
2022-11-29 22:00:00	0.056	40.44
2022-11-29 22:10:00	0.049	19.96
2022-11-29 22:20:00	0.049	41.85
2022-11-29 22:30:00	0.043	50.55
2022-11-29 22:40:00	0.059	56.88
2022-11-29 22:50:00	0.045	23.65
2022-11-29 23:00:00	0.04	40
2022-11-29 23:10:00	0.053	45.8
2022-11-29 23:20:00	0.061	34.02
2022-11-29 23:30:00	0.068	53.98
2022-11-29 23:40:00	0.041	64.79
2022-11-29 23:50:00	0.039	35.34
2022-11-30	0.062	25.76
2022-11-30 00:10:00	0.042	40.7
2022-11-30 00:20:00	0.046	29.27
2022-11-30 00:30:00	0.019	357.89
2022-11-30 00:40:00	0.014	49.23
2022-11-30 00:50:00	0.031	9.23
2022-11-30 01:00:00	0.032	34.73
2022-11-30 01:10:00	0.027	339.34
2022-11-30 01:20:00	0.03	16.7
2022-11-30 01:30:00	0.035	64.62
2022-11-30 01:40:00	0.036	9.67
2022-11-30 01:50:00	0.022	30.68
2022-11-30 02:00:00	0.033	24.09
2022-11-30 02:10:00	0.015	44.57
2022-11-30 02:20:00	0.034	20.92
2022-11-30 02:30:00	0.039	27.6
2022-11-30 02:40:00	0.049	32.35
2022-11-30 02:50:00	0.061	68.48
2022-11-30 03:00:00	0.053	21.19
2022-11-30 03:10:00	0.034	27.78
2022-11-30 03:20:00	0.058	18.99
2022-11-30 03:30:00	0.031	1.85
2022-11-30 03:40:00	0.043	27.52
2022-11-30 03:50:00	0.037	42.37
2022-11-30 04:00:00	0.028	56.44
2022-11-30 04:10:00	0.003	148.31
2022-11-30 04:20:00	0.057	346.73
2022-11-30 04:30:00	0.042	36.92
2022-11-30 04:40:00	0.032	0.97
2022-11-30 04:50:00	0.061	30.15
2022-11-30 05:00:00	0.048	65.49
2022-11-30 05:10:00	0.069	11.08
2022-11-30 05:20:00	0.048	24.88
2022-11-30 05:30:00	0.045	32.26
2022-11-30 05:40:00	0.031	30.51
2022-11-30 05:50:00	0.015	32.09
2022-11-30 06:00:00	0.035	29.89
2022-11-30 06:10:00	0.074	353.58
2022-11-30 06:20:00	0.03	354.02
2022-11-30 06:30:00	0.042	27.96
2022-11-30 06:40:00	0.04	20.48
2022-11-30 06:50:00	0.04	28.75
2022-11-30 07:00:00	0.054	23.3
2022-11-30 07:10:00	0.05	13.45
2022-11-30 07:20:00	0.039	348.84
2022-11-30 07:30:00	0.045	37.1
2022-11-30 07:40:00	0.045	46.42
2022-11-30 07:50:00	0.028	45.27
2022-11-30 08:00:00	0.04	15.56
2022-11-30 08:10:00	0.065	20.4
2022-11-30 08:20:00	0.061	14.95
2022-11-30 08:30:00	0.063	63.12
2022-11-30 08:40:00	0.046	25.32
2022-11-30 08:50:00	0.03	66.11
2022-11-30 09:00:00	0.025	29.8
2022-11-30 09:10:00	0.055	358.51
2022-11-30 09:20:00	0.057	31.3
2022-11-30 09:30:00	0.063	9.85
2022-11-30 09:40:00	0.041	42.9
2022-11-30 09:50:00	0.049	7.56
2022-11-30 10:00:00	0.043	66.37
2022-11-30 10:10:00	0.052	7.82
2022-11-30 10:20:00	0.067	37.45
2022-11-30 10:30:00	0.041	29.01
2022-11-30 10:40:00	0.032	60.4
2022-11-30 10:50:00	0.056	61.89
2022-11-30 11:00:00	0.025	47.56
2022-11-30 11:10:00	0.025	25.58
2022-11-30 11:20:00	0.017	36.04
2022-11-30 11:30:00	0.038	41.23
2022-11-30 11:40:00	0.034	17.14
2022-11-30 11:50:00	0.059	49.14
2022-11-30 12:00:00	0.069	25.76
2022-11-30 12:10:00	0.067	33.58
2022-11-30 12:20:00	0.054	51.87
2022-11-30 12:30:00	0.051	41.85
2022-11-30 12:40:00	0.042	25.05
2022-11-30 12:50:00	0.052	42.9
2022-11-30 13:00:00	0.033	51.69
2022-11-30 13:10:00	0.021	15.3
2022-11-30 13:20:00	0.047	54.86
2022-11-30 13:30:00	0.044	27.34
2022-11-30 13:40:00	0.053	46.15
2022-11-30 13:50:00	0.04	33.05
2022-11-30 14:00:00	0.038	5.71
2022-11-30 14:10:00	0.037	61.1
2022-11-30 14:20:00	0.009	6.24
2022-11-30 14:30:00	0.026	48.97
2022-11-30 14:40:00	0.033	49.23
2022-11-30 14:50:00	0.047	67.96
2022-11-30 15:00:00	0.057	51.78
2022-11-30 15:10:00	0.045	43.69
2022-11-30 15:20:00	0.033	28.13
2022-11-30 15:30:00	0.054	48
2022-11-30 15:40:00	0.028	15.91
2022-11-30 15:50:00	0.047	52.13
2022-11-30 16:00:00	0.05	51.43
2022-11-30 16:10:00	0.047	29.54
2022-11-30 16:20:00	0.034	71.56
2022-11-30 16:30:00	0.059	58.02
2022-11-30 16:40:00	0.048	56.79
2022-11-30 16:50:00	0.071	64.26
2022-11-30 17:00:00	0.053	38.86
2022-11-30 17:10:00	0.077	41.93
2022-11-30 17:20:00	0.061	36.31
2022-11-30 17:30:00	0.04	47.38
2022-11-30 17:40:00	0.067	52.48
2022-11-30 17:50:00	0.055	50.46
2022-11-30 18:00:00	0.065	76.84
2022-11-30 18:10:00	0.061	45.89
2022-11-30 18:20:00	0.069	59.34
2022-11-30 18:30:00	0.067	53.63
2022-11-30 18:40:00	0.041	57.67
2022-11-30 18:50:00	0.089	71.82
2022-11-30 19:00:00	0.046	35.87
2022-11-30 19:10:00	0.069	63.21
2022-11-30 19:20:00	0.063	60.4
2022-11-30 19:30:00	0.067	75.08
2022-11-30 19:40:00	0.062	56.09
2022-11-30 19:50:00	0.039	46.59
2022-11-30 20:00:00	0.047	63.38
2022-11-30 20:10:00	0.073	55.21
2022-11-30 20:20:00	0.062	49.76
2022-11-30 20:30:00	0.034	22.15
2022-11-30 20:40:00	0.076	69.19
2022-11-30 20:50:00	0.067	37.36
2022-11-30 21:00:00	0.051	67.08
2022-11-30 21:10:00	0.063	64.35
2022-11-30 21:20:00	0.061	65.05
2022-11-30 21:30:00	0.049	45.19
2022-11-30 21:40:00	0.087	45.45
2022-11-30 21:50:00	0.081	51.69
2022-11-30 22:00:00	0.071	48.44
2022-11-30 22:10:00	0.067	56.44
2022-11-30 22:20:00	0.06	44.92
2022-11-30 22:30:00	0.041	51.78
2022-11-30 22:40:00	0.046	61.19
2022-11-30 22:50:00	0.074	61.63
2022-11-30 23:00:00	0.078	44.48
2022-11-30 23:10:00	0.063	45.8
2022-11-30 23:20:00	0.051	53.54
2022-11-30 23:30:00	0.025	66.2
2022-11-30 23:40:00	0.035	16.35
2022-12-01 00:10:00	0.033	71.56
2022-12-01 00:20:00	0.035	40
2022-12-01 00:30:00	0.054	69.63
2022-12-01 00:40:00	0.058	64.35
2022-12-01 00:50:00	0.044	56.88
2022-12-01 01:00:00	0.068	59.96
2022-12-01 01:10:00	0.046	63.03
2022-12-01 01:20:00	0.036	99.52
2022-12-01 01:30:00	0.039	62.86
2022-12-01 01:40:00	0.041	355.87
2022-12-01 01:50:00	0.05	64
2022-12-01 02:00:00	0.037	40.7
2022-12-01 02:10:00	0.009	240
2022-12-01 02:20:00	0.021	103.65
2022-12-01 02:30:00	0.011	33.23
2022-12-01 02:40:00	0.031	32.09
2022-12-01 02:50:00	0.028	69.54
2022-12-01 03:00:00	0.017	42.2
2022-12-01 03:10:00	0.02	34.9
2022-12-01 03:20:00	0.02	23.3
2022-12-01 03:30:00	0.006	357.27
2022-12-01 03:40:00	0.039	53.1
2022-12-01 03:50:00	0.045	340.84
2022-12-01 04:00:00	0.014	28.66
2022-12-01 04:10:00	0.005	134.51
2022-12-01 04:20:00	0.028	26.37
2022-12-01 04:30:00	0.018	96.7
2022-12-01 04:40:00	0.018	60.31
2022-12-01 04:50:00	0.028	36.31
2022-12-01 05:00:00	0.01	72.88
2022-12-01 05:10:00	0.014	60.66
2022-12-01 05:20:00	0.02	136.26
2022-12-01 05:30:00	0.037	29.71
2022-12-01 05:40:00	0.016	31.82
2022-12-01 05:50:00	0.011	1.85
2022-12-01 06:00:00	0.021	275.96
2022-12-01 06:10:00	0.017	71.38
2022-12-01 06:20:00	0.026	63.74
2022-12-01 06:30:00	0.027	271.21
2022-12-01 06:40:00	0.039	34.99
2022-12-01 06:50:00	0.006	113.49
2022-12-01 07:00:00	0.029	51.16
2022-12-01 07:10:00	0.003	173.36
2022-12-01 07:20:00	0.023	355.78
2022-12-01 07:30:00	0.007	231.21
2022-12-01 07:40:00	0.016	347.16
2022-12-01 07:50:00	0.022	39.82
2022-12-01 08:00:00	0.02	57.41
2022-12-01 08:10:00	0.005	302.68
2022-12-01 08:20:00	0.01	45.98
2022-12-01 08:30:00	0.021	82.9
2022-12-01 08:40:00	0.015	157.71
2022-12-01 08:50:00	0.032	27.78
2022-12-01 09:00:00	0.021	314.46
2022-12-01 09:10:00	0.019	205.01
2022-12-01 09:20:00	0.021	257.76
2022-12-01 09:30:00	0.003	312.88
2022-12-01 09:40:00	0.016	308.31
2022-12-01 09:50:00	0.015	261.1
2022-12-01 10:00:00	0.017	231.21
2022-12-01 10:10:00	0.02	277.71
2022-12-01 10:20:00	0.023	256
2022-12-01 10:30:00	0.004	198.33
2022-12-01 10:40:00	0.012	183.74
2022-12-01 10:50:00	0.016	78.07
2022-12-01 11:00:00	0.029	238.86
2022-12-01 11:10:00	0.028	312.35
2022-12-01 11:20:00	0.012	192
2022-12-01 11:30:00	0.006	196.92
2022-12-01 11:40:00	0.014	45.36
2022-12-01 11:50:00	0.011	293.98
2022-12-01 12:00:00	0.025	314.46
2022-12-01 12:10:00	0.012	306.9
2022-12-01 12:20:00	0.021	254.07
2022-12-01 12:30:00	0.018	240
2022-12-01 12:40:00	0.015	145.67
2022-12-01 12:50:00	0.017	257.85
2022-12-01 13:00:00	0.012	317.45
2022-12-01 13:10:00	0.021	231.82
2022-12-01 13:20:00	0.012	108.22
2022-12-01 13:30:00	0.009	275.25
2022-12-01 13:40:00	0.028	267.78
2022-12-01 13:50:00	0.004	233.67
2022-12-01 14:00:00	0.009	37.36
2022-12-01 14:10:00	0.017	6.42
2022-12-01 14:20:00	0.007	305.41
2022-12-01 14:30:00	0.029	312.18
2022-12-01 14:40:00	0.028	311.21
2022-12-01 14:50:00	0.023	275.87
2022-12-01 15:00:00	0.038	5.27
2022-12-01 15:10:00	0.022	112.62
2022-12-01 15:20:00	0.017	333.27
2022-12-01 15:30:00	0.03	351.03
2022-12-01 15:40:00	0.02	342.15
2022-12-01 15:50:00	0.013	353.14
2022-12-01 16:00:00	0.021	8.79
2022-12-01 16:10:00	0.014	344.7
2022-12-01 16:20:00	0.003	280.53
2022-12-01 16:30:00	0.016	56
2022-12-01 16:40:00	0.013	319.12
2022-12-01 16:50:00	0.013	42.11
2022-12-01 17:00:00	0.039	53.63
2022-12-01 17:10:00	0.036	62.68
2022-12-01 17:20:00	0.025	348.22
2022-12-01 17:30:00	0.025	291.08
2022-12-01 17:40:00	0.033	91.52
2022-12-01 17:50:00	0.02	46.95
2022-12-01 18:00:00	0.017	58.9
2022-12-01 18:10:00	0.039	88.35
2022-12-01 18:20:00	0.024	89.85
2022-12-01 18:30:00	0.019	102.42
2022-12-01 18:40:00	0.05	156.84
2022-12-01 18:50:00	0.018	156.57
2022-12-01 19:00:00	0.02	161.23
2022-12-01 19:10:00	0.035	90.11
2022-12-01 19:20:00	0.02	109.36
2022-12-01 19:30:00	0.026	86.77
2022-12-01 19:40:00	0.046	94.24
2022-12-01 19:50:00	0.029	72.53
2022-12-01 20:00:00	0.036	58.55
2022-12-01 20:10:00	0.027	101.71
2022-12-01 20:20:00	0.016	119.47
2022-12-01 20:30:00	0.018	80.62
2022-12-01 20:40:00	0.014	103.82
2022-12-01 20:50:00	0.013	94.95
2022-12-01 21:00:00	0.023	102.42
2022-12-01 21:10:00	0.032	20.92
2022-12-01 21:20:00	0.025	51.87
2022-12-01 21:30:00	0.021	161.67
2022-12-01 21:40:00	0.011	89.23
2022-12-01 21:50:00	0.029	63.47
2022-12-01 22:00:00	0.013	94.51
2022-12-01 22:10:00	0.027	348.75
2022-12-01 22:20:00	0.021	125.36
2022-12-01 22:30:00	0.025	129.23
2022-12-01 22:40:00	0.024	105.85
2022-12-01 22:50:00	0.011	80
2022-12-01 23:00:00	0.028	134.86
2022-12-01 23:10:00	0.039	156.13
2022-12-01 23:20:00	0.05	97.14
2022-12-01 23:30:00	0.028	109.98
2022-12-01 23:40:00	0.028	76.66
2022-12-01 23:50:00	0.029	38.95
2022-12-02	0.014	347.08
2022-12-02 00:10:00	0.022	100.22
2022-12-02 00:20:00	0.015	83.16
2022-12-02 00:30:00	0.042	100.66
2022-12-02 00:40:00	0.02	115.96
2022-12-02 00:50:00	0.013	68.48
2022-12-02 01:00:00	0.032	27.78
2022-12-02 01:10:00	0.039	108.66
2022-12-02 01:20:00	0.021	77.8
2022-12-02 01:30:00	0.014	139.87
2022-12-02 01:40:00	0.03	107.69
2022-12-02 01:50:00	0.02	132.04
2022-12-02 02:00:00	0.03	79.12
2022-12-02 02:10:00	0.02	101.98
2022-12-02 02:20:00	0.019	116.13
2022-12-02 02:30:00	0.042	113.76
2022-12-02 02:40:00	0.024	130.2
2022-12-02 02:50:00	0.05	80.7
2022-12-02 03:00:00	0.024	80
2022-12-02 03:10:00	0.025	99.52
2022-12-02 03:20:00	0.015	191.56
2022-12-02 03:30:00	0.019	77.63
2022-12-02 03:40:00	0.019	102.33
2022-12-02 03:50:00	0.045	107.16
2022-12-02 04:00:00	0.081	58.55
2022-12-02 04:10:00	0.081	57.85
2022-12-02 04:20:00	0.061	82.02
2022-12-02 04:30:00	0.052	47.38
2022-12-02 04:40:00	0.071	43.34
2022-12-02 04:50:00	0.077	71.3
2022-12-02 05:00:00	0.084	87.56
2022-12-02 05:10:00	0.085	63.74
2022-12-02 05:20:00	0.067	89.93
2022-12-02 05:30:00	0.058	66.73
2022-12-02 05:40:00	0.068	81.05
2022-12-02 05:50:00	0.041	68.84
2022-12-02 06:00:00	0.059	80.62
2022-12-02 06:10:00	0.066	49.58
2022-12-02 06:20:00	0.098	61.89
2022-12-02 06:30:00	0.075	64.44
2022-12-02 06:40:00	0.065	60.66
2022-12-02 06:50:00	0.076	46.51
2022-12-02 07:00:00	0.051	90.64
2022-12-02 07:10:00	0.08	75.08
2022-12-02 07:20:00	0.041	58.99
2022-12-02 07:30:00	0.057	97.49
2022-12-02 07:40:00	0.05	83.96
2022-12-02 07:50:00	0.055	87.12
2022-12-02 08:00:00	0.045	93.54
2022-12-02 08:10:00	0.023	104.44
2022-12-02 08:20:00	0.038	89.58
2022-12-02 08:30:00	0.041	83.96
2022-12-02 08:40:00	0.057	91.08
2022-12-02 08:50:00	0.039	64.35
2022-12-02 09:00:00	0.066	98.37
2022-12-02 09:10:00	0.035	69.45
2022-12-02 09:20:00	0.065	89.41
2022-12-02 09:30:00	0.064	88.7
2022-12-02 09:40:00	0.04	98.2
2022-12-02 09:50:00	0.047	107.6
2022-12-02 10:00:00	0.03	52.4
2022-12-02 10:10:00	0.039	61.19
2022-12-02 10:20:00	0.054	86.33
2022-12-02 10:30:00	0.043	109.89
2022-12-02 10:40:00	0.054	87.47
2022-12-02 10:50:00	0.091	59.6
2022-12-02 11:00:00	0.05	104.53
2022-12-02 11:10:00	0.042	75.78
2022-12-02 11:20:00	0.041	61.19
2022-12-02 11:30:00	0.045	99.16
2022-12-02 11:40:00	0.07	112.26
2022-12-02 11:50:00	0.04	58.29
2022-12-02 12:00:00	0.013	89.85
2022-12-02 12:10:00	0.014	79.74
2022-12-02 12:20:00	0.031	56.18
2022-12-02 12:30:00	0.032	80.97
2022-12-02 12:40:00	0.007	39.56
2022-12-02 12:50:00	0.025	97.58
2022-12-02 13:00:00	0.07	76.66
2022-12-02 13:10:00	0.053	71.91
2022-12-02 13:20:00	0.035	122.81
2022-12-02 13:30:00	0.03	57.14
2022-12-02 13:40:00	0.061	105.49
2022-12-02 13:50:00	0.065	116.57
2022-12-02 14:00:00	0.064	67.16
2022-12-02 14:10:00	0.036	112.18
2022-12-02 14:20:00	0.039	89.49
2022-12-02 14:30:00	0.048	86.24
2022-12-02 14:40:00	0.024	139.43
2022-12-02 14:50:00	0.049	60.04
2022-12-02 15:00:00	0.076	72
2022-12-02 15:10:00	0.043	95.47
2022-12-02 15:20:00	0.056	92.75
2022-12-02 15:30:00	0.051	87.12
2022-12-02 15:40:00	0.07	77.01
2022-12-02 15:50:00	0.092	68.66
2022-12-02 16:00:00	0.08	68.31
2022-12-02 16:10:00	0.089	55.03
2022-12-02 16:20:00	0.075	45.71
2022-12-02 16:30:00	0.068	61.89
2022-12-02 16:40:00	0.055	64.18
2022-12-02 16:50:00	0.06	56.35
2022-12-02 17:00:00	0.094	52.48
2022-12-02 17:10:00	0.082	60.57
2022-12-02 17:20:00	0.068	56
2022-12-02 17:30:00	0.073	55.38
2022-12-02 17:40:00	0.061	53.19
2022-12-02 17:50:00	0.054	41.05
2022-12-02 18:00:00	0.067	36.22
2022-12-02 18:10:00	0.071	50.02
2022-12-02 18:20:00	0.059	37.8
2022-12-02 18:30:00	0.074	38.33
2022-12-02 18:40:00	0.08	24.26
2022-12-02 18:50:00	0.061	51.87
2022-12-02 19:00:00	0.068	35.43
2022-12-02 19:10:00	0.082	16.44
2022-12-02 19:20:00	0.09	38.07
2022-12-02 19:30:00	0.074	39.47
2022-12-02 19:40:00	0.091	47.21
2022-12-02 19:50:00	0.086	46.15
2022-12-02 20:00:00	0.082	48.79
2022-12-02 20:10:00	0.093	67.96
2022-12-02 20:20:00	0.093	58.46
2022-12-02 20:30:00	0.072	44.92
2022-12-02 20:40:00	0.061	43.34
2022-12-02 20:50:00	0.07	47.82
2022-12-02 21:00:00	0.069	66.73
2022-12-02 21:10:00	0.077	48.97
2022-12-02 21:20:00	0.089	63.03
2022-12-02 21:30:00	0.101	53.89
2022-12-02 21:40:00	0.083	53.63
2022-12-02 21:50:00	0.095	55.03
2022-12-02 22:00:00	0.105	51.87
2022-12-02 22:10:00	0.098	55.21
2022-12-02 22:20:00	0.113	59.96
2022-12-02 22:30:00	0.1	51.43
2022-12-02 22:40:00	0.097	61.89
2022-12-02 22:50:00	0.119	63.91
2022-12-02 23:00:00	0.058	61.45
2022-12-02 23:10:00	0.096	44.57
2022-12-02 23:20:00	0.086	64.97
2022-12-02 23:30:00	0.088	70.51
2022-12-02 23:40:00	0.068	63.56
2022-12-02 23:50:00	0.083	71.38
2022-12-03	0.082	59.78
2022-12-03 00:10:00	0.118	64.53
2022-12-03 00:20:00	0.077	61.8
2022-12-03 00:30:00	0.092	49.85
2022-12-03 00:40:00	0.068	34.29
2022-12-03 00:50:00	0.081	43.6
2022-12-03 01:00:00	0.057	58.11
2022-12-03 01:10:00	0.068	61.63
2022-12-03 01:20:00	0.082	60.92
2022-12-03 01:30:00	0.067	54.42
2022-12-03 01:40:00	0.062	47.12
2022-12-03 01:50:00	0.058	75.25
2022-12-03 02:00:00	0.069	62.15
2022-12-03 02:10:00	0.093	52.22
2022-12-03 02:20:00	0.048	76.48
2022-12-03 02:30:00	0.034	89.58
2022-12-03 02:40:00	0.043	115.69
2022-12-03 02:50:00	0.01	36.57
2022-12-03 03:00:00	0.025	99.08
2022-12-03 03:10:00	0.052	113.49
2022-12-03 03:20:00	0.023	150.24
2022-12-03 03:30:00	0.041	126.15
2022-12-03 03:40:00	0.043	79.65
2022-12-03 03:50:00	0.026	154.11
2022-12-03 04:00:00	0.036	227.08
2022-12-03 04:10:00	0.02	97.23
2022-12-03 04:20:00	0.032	141.54
2022-12-03 04:30:00	0.051	104.53
2022-12-03 04:40:00	0.002	120.79
2022-12-03 04:50:00	0.01	86.07
2022-12-03 05:00:00	0.004	245.98
2022-12-03 05:10:00	0.027	31.12
2022-12-03 05:20:00	0.031	312.35
2022-12-03 05:30:00	0.044	0.7
2022-12-03 05:40:00	0.023	197.1
2022-12-03 05:50:00	0.027	17.23
2022-12-03 06:00:00	0.023	80.09
2022-12-03 06:10:00	0.03	18.9
2022-12-03 06:20:00	0.01	303.74
2022-12-03 06:30:00	0.03	250.2
2022-12-03 06:40:00	0.028	337.41
2022-12-03 06:50:00	0.024	333.63
2022-12-03 07:00:00	0.024	293.98
2022-12-03 07:10:00	0.034	344.26
2022-12-03 07:20:00	0.042	341.19
2022-12-03 07:30:00	0.014	9.85
2022-12-03 07:40:00	0.006	346.02
2022-12-03 07:50:00	0.04	341.71
2022-12-03 08:00:00	0.038	316.66
2022-12-03 08:10:00	0.027	301.89
2022-12-03 08:20:00	0.035	56.35
2022-12-03 08:30:00	0.016	340.66
2022-12-03 08:40:00	0.014	215.91
2022-12-03 08:50:00	0.032	253.45
2022-12-03 09:00:00	0.043	269.45
2022-12-03 09:10:00	0.054	306.2
2022-12-03 09:20:00	0.042	234.46
2022-12-03 09:30:00	0.041	252.92
2022-12-03 09:40:00	0.02	286.42
2022-12-03 09:50:00	0.038	280.79
2022-12-03 10:00:00	0.035	291.08
2022-12-03 10:10:00	0.044	276.04
2022-12-03 10:20:00	0.048	256.35
2022-12-03 10:30:00	0.045	287.56
2022-12-03 10:40:00	0.024	285.71
2022-12-03 10:50:00	0.029	298.9
2022-12-03 11:00:00	0.018	256.88
2022-12-03 11:10:00	0.028	297.58
2022-12-03 11:20:00	0.012	325.71
2022-12-03 11:30:00	0.031	319.03
2022-12-03 11:40:00	0.032	282.46
2022-12-03 11:50:00	0.023	278.33
2022-12-03 12:00:00	0.057	308.04
2022-12-03 12:10:00	0.041	236.75
2022-12-03 12:20:00	0.025	259.78
2022-12-03 12:30:00	0.045	284.13
2022-12-03 12:40:00	0.021	353.41
2022-12-03 12:50:00	0.034	309.45
2022-12-03 13:00:00	0.017	258.11
2022-12-03 13:10:00	0.03	343.56
2022-12-03 13:20:00	0.036	233.23
2022-12-03 13:30:00	0.028	276.84
2022-12-03 13:40:00	0.043	264.09
2022-12-03 13:50:00	0.017	328.26
2022-12-03 14:00:00	0.018	289.76
2022-12-03 14:10:00	0.017	218.99
2022-12-03 14:20:00	0.02	1.14
2022-12-03 14:30:00	0.008	34.55
2022-12-03 14:40:00	0.013	321.93
2022-12-03 14:50:00	0.028	326.15
2022-12-03 15:00:00	0.034	8.62
2022-12-03 15:10:00	0.012	277.8
2022-12-03 15:20:00	0.013	304.09
2022-12-03 15:30:00	0.012	56.18
2022-12-03 15:40:00	0.023	0.09
2022-12-03 15:50:00	0.037	23.82
2022-12-03 16:00:00	0.05	40.35
2022-12-03 16:10:00	0.031	34.99
2022-12-03 16:20:00	0.034	48.18
2022-12-03 16:30:00	0.046	54.42
2022-12-03 16:40:00	0.037	55.03
2022-12-03 16:50:00	0.045	58.2
2022-12-03 17:00:00	0.032	59.34
2022-12-03 17:10:00	0.045	29.71
2022-12-03 17:20:00	0.028	26.99
2022-12-03 17:30:00	0.042	96.09
2022-12-03 17:40:00	0.024	58.9
2022-12-03 17:50:00	0.021	58.02
2022-12-03 18:00:00	0.027	32.09
2022-12-03 18:10:00	0.053	83.16
2022-12-03 18:20:00	0.025	74.02
2022-12-03 18:30:00	0.027	36.57
2022-12-03 18:40:00	0.024	93.8
2022-12-03 18:50:00	0.054	77.45
2022-12-03 19:00:00	0.017	299.34
2022-12-03 19:10:00	0.025	12.84
2022-12-03 19:20:00	0.03	68.31
2022-12-03 19:30:00	0.034	21.98
2022-12-03 19:40:00	0.011	79.56
2022-12-03 19:50:00	0.018	33.32
2022-12-03 20:00:00	0.033	53.71
2022-12-03 20:10:00	0.037	20.04
2022-12-03 20:20:00	0.038	330.55
2022-12-03 20:30:00	0.035	33.85
2022-12-03 20:40:00	0.061	10.46
2022-12-03 20:50:00	0.066	55.47
2022-12-03 21:00:00	0.053	53.01
2022-12-03 21:10:00	0.066	44.4
2022-12-03 21:20:00	0.085	58.9
2022-12-03 21:30:00	0.069	47.3
2022-12-03 21:40:00	0.063	52.66
2022-12-03 21:50:00	0.058	41.58
2022-12-03 22:00:00	0.08	51.25
2022-12-03 22:10:00	0.085	56.7
2022-12-03 22:20:00	0.085	63.56
2022-12-03 22:30:00	0.079	61.98
2022-12-03 22:40:00	0.069	58.73
2022-12-03 22:50:00	0.061	64.09
2022-12-03 23:00:00	0.091	55.3
2022-12-03 23:10:00	0.078	49.41
2022-12-03 23:20:00	0.059	68.48
2022-12-03 23:30:00	0.093	65.67
2022-12-03 23:40:00	0.092	51.78
2022-12-03 23:50:00	0.103	50.64
2022-12-04	0.097	70.15
2022-12-04 00:10:00	0.098	59.87
2022-12-04 00:20:00	0.088	69.1
2022-12-04 00:30:00	0.122	65.93
2022-12-04 00:40:00	0.113	55.12
2022-12-04 00:50:00	0.108	67.96
2022-12-04 01:00:00	0.089	62.59
2022-12-04 01:10:00	0.083	66.37
2022-12-04 01:20:00	0.1	68.84
2022-12-04 01:30:00	0.07	74.11
2022-12-04 01:40:00	0.091	76.92
2022-12-04 01:50:00	0.067	83.16
2022-12-04 02:00:00	0.065	87.38
2022-12-04 02:10:00	0.016	60.48
2022-12-04 02:20:00	0.034	103.3
2022-12-04 02:30:00	0.026	65.32
2022-12-04 02:40:00	0.05	95.74
2022-12-04 02:50:00	0.029	104.88
2022-12-04 03:00:00	0.029	111.74
2022-12-04 03:10:00	0.045	85.19
2022-12-04 03:20:00	0.049	53.54
2022-12-04 03:30:00	0.032	26.9
2022-12-04 03:40:00	0.007	273.14
2022-12-04 03:50:00	0.029	323.08
2022-12-04 04:00:00	0.016	102.15
2022-12-04 04:10:00	0.043	46.86
2022-12-04 04:20:00	0.016	29.98
2022-12-04 04:30:00	0.024	33.05
2022-12-04 04:40:00	0.028	1.85
2022-12-04 04:50:00	0.002	170.55
2022-12-04 05:00:00	0.015	333.89
2022-12-04 05:10:00	0.017	2.46
2022-12-04 05:20:00	0.022	131.87
2022-12-04 05:30:00	0.013	355.96
2022-12-04 05:40:00	0.009	325.71
2022-12-04 05:50:00	0.012	268.13
2022-12-04 06:00:00	0.009	217.76
2022-12-04 06:10:00	0.033	270.95
2022-12-04 06:20:00	0.023	289.41
2022-12-04 06:30:00	0.015	356.92
2022-12-04 06:40:00	0.054	240
2022-12-04 06:50:00	0.02	36.31
2022-12-04 07:00:00	0.017	352.35
2022-12-04 07:10:00	0.011	33.76
2022-12-04 07:20:00	0.013	295.91
2022-12-04 07:30:00	0.009	313.23
2022-12-04 07:40:00	0.02	67.25
2022-12-04 07:50:00	0.02	313.23
2022-12-04 08:00:00	0.045	294.77
2022-12-04 08:10:00	0.037	236.4
2022-12-04 08:20:00	0.012	313.67
2022-12-04 08:30:00	0.026	307.78
2022-12-04 08:40:00	0.028	301.27
2022-12-04 08:50:00	0.031	252.48
2022-12-04 09:00:00	0.056	267.08
2022-12-04 09:10:00	0.036	285.63
2022-12-04 09:20:00	0.036	261.54
2022-12-04 09:30:00	0.037	239.74
2022-12-04 09:40:00	0.043	304.88
2022-12-04 09:50:00	0.045	272.44
2022-12-04 10:00:00	0.025	294.95
2022-12-04 10:10:00	0.032	212.22
2022-12-04 10:20:00	0.038	252.31
2022-12-04 10:30:00	0.019	275.69
2022-12-04 10:40:00	0.026	295.82
2022-12-04 10:50:00	0.064	270.86
2022-12-04 11:00:00	0.016	317.89
2022-12-04 11:10:00	0.043	288.35
2022-12-04 11:20:00	0.034	272.53
2022-12-04 11:30:00	0.028	245.45
2022-12-04 11:40:00	0.03	300.84
2022-12-04 11:50:00	0.044	297.49
2022-12-04 12:00:00	0.044	235.25
2022-12-04 12:10:00	0.015	334.59
2022-12-04 12:20:00	0.025	258.9
2022-12-04 12:30:00	0.033	255.3
2022-12-04 12:40:00	0.028	215.03
2022-12-04 12:50:00	0.04	252.92
2022-12-04 13:00:00	0.035	250.2
2022-12-04 13:10:00	0.017	240.09
2022-12-04 13:20:00	0.044	261.27
2022-12-04 13:30:00	0.032	270.33
2022-12-04 13:40:00	0.022	280.88
2022-12-04 13:50:00	0.042	270.77
2022-12-04 14:00:00	0.056	268.66
2022-12-04 14:10:00	0.041	264.7
2022-12-04 14:20:00	0.037	298.55
2022-12-04 14:30:00	0.009	215.82
2022-12-04 14:40:00	0.036	225.93
2022-12-04 14:50:00	0.032	237.19
2022-12-04 15:00:00	0.036	285.45
2022-12-04 15:10:00	0.083	263.3
2022-12-04 15:20:00	0.057	245.98
2022-12-04 15:30:00	0.071	235.78
2022-12-04 15:40:00	0.072	227.78
2022-12-04 15:50:00	0.031	220.13
2022-12-04 16:00:00	0.043	206.33
2022-12-04 16:10:00	0.055	223.65
2022-12-04 16:20:00	0.041	243.08
2022-12-04 16:30:00	0.059	243.52
2022-12-04 16:40:00	0.046	233.14
2022-12-04 16:50:00	0.065	272.26
2022-12-04 17:00:00	0.066	267.16
2022-12-04 17:10:00	0.056	251.43
2022-12-04 17:20:00	0.053	273.76
2022-12-04 17:30:00	0.057	245.27
2022-12-04 17:40:00	0.051	267.6
2022-12-04 17:50:00	0.034	233.23
2022-12-04 18:00:00	0.042	234.81
2022-12-04 18:10:00	0.087	236.48
2022-12-04 18:20:00	0.052	242.55
2022-12-04 18:30:00	0.069	256.18
2022-12-04 18:40:00	0.048	231.56
2022-12-04 18:50:00	0.067	244.22
2022-12-04 19:00:00	0.09	267.52
2022-12-04 19:10:00	0.074	251.16
2022-12-04 19:20:00	0.131	249.23
2022-12-04 19:30:00	0.068	237.1
2022-12-04 19:40:00	0.07	222.59
2022-12-04 19:50:00	0.062	225.67
2022-12-04 20:00:00	0.063	222.15
2022-12-04 20:10:00	0.052	238.86
2022-12-04 20:20:00	0.044	218.55
2022-12-04 20:30:00	0.046	263.74
2022-12-04 20:40:00	0.046	257.58
2022-12-04 20:50:00	0.05	256.44
2022-12-04 21:00:00	0.076	231.12
2022-12-04 21:10:00	0.049	227.6
2022-12-04 21:20:00	0.067	240.97
2022-12-04 21:30:00	0.072	242.11
2022-12-04 21:40:00	0.042	249.14
2022-12-04 21:50:00	0.053	227.25
2022-12-04 22:00:00	0.037	247.91
2022-12-04 22:10:00	0.035	268.13
2022-12-04 22:20:00	0.026	198.15
2022-12-04 22:30:00	0.043	263.12
2022-12-04 22:40:00	0.064	250.99
2022-12-04 22:50:00	0.039	277.89
2022-12-04 23:00:00	0.03	318.33
2022-12-04 23:10:00	0.056	264.26
2022-12-04 23:20:00	0.069	260.75
2022-12-04 23:30:00	0.028	276.66
2022-12-04 23:40:00	0.066	265.23
2022-12-04 23:50:00	0.056	260.57
2022-12-05 00:10:00	0.06	243.34
2022-12-05 00:20:00	0.008	357.63
2022-12-05 00:30:00	0.045	270.68
2022-12-05 00:40:00	0.04	255.03
2022-12-05 00:50:00	0.026	318.68
2022-12-05 01:00:00	0.037	243.16
2022-12-05 01:10:00	0.026	247.47
2022-12-05 01:20:00	0.057	268.04
2022-12-05 01:30:00	0.019	274.64
2022-12-05 01:40:00	0.033	269.1
2022-12-05 01:50:00	0.015	296
2022-12-05 02:00:00	0.051	311.82
2022-12-05 02:10:00	0.032	327.12
2022-12-05 02:20:00	0.038	2.9
2022-12-05 02:30:00	0.052	299.25
2022-12-05 02:40:00	0.074	287.74
2022-12-05 02:50:00	0.083	359.12
2022-12-05 03:00:00	0.034	0.62
2022-12-05 03:10:00	0.027	320.35
2022-12-05 03:20:00	0.059	6.42
2022-12-05 03:30:00	0.048	309.45
2022-12-05 03:40:00	0.04	40.53
2022-12-05 03:50:00	0.033	349.63
2022-12-05 04:00:00	0.017	272.44
2022-12-05 04:10:00	0.023	21.01
2022-12-05 04:20:00	0.04	332.57
2022-12-05 04:30:00	0.01	219.52
2022-12-05 04:40:00	0.021	311.91
2022-12-05 04:50:00	0.037	356.84
2022-12-05 05:00:00	0.043	328.18
2022-12-05 05:10:00	0.047	14.86
2022-12-05 05:20:00	0.025	337.41
2022-12-05 05:30:00	0.039	5.19
2022-12-05 05:40:00	0.087	357.1
2022-12-05 05:50:00	0.055	29.36
2022-12-05 06:00:00	0.052	4.66
2022-12-05 06:10:00	0.079	43.69
2022-12-05 06:20:00	0.026	8
2022-12-05 06:30:00	0.071	41.23
2022-12-05 06:40:00	0.078	55.47
2022-12-05 06:50:00	0.064	58.2
2022-12-05 07:00:00	0.056	61.27
2022-12-05 07:10:00	0.083	28.57
2022-12-05 07:20:00	0.04	82.9
2022-12-05 07:30:00	0.082	80.26
2022-12-05 07:40:00	0.083	45.01
2022-12-05 07:50:00	0.079	40.7
2022-12-05 08:00:00	0.063	51.52
2022-12-05 08:10:00	0.092	29.89
2022-12-05 08:20:00	0.122	45.1
2022-12-05 08:30:00	0.093	58.46
2022-12-05 08:40:00	0.094	61.45
2022-12-05 08:50:00	0.106	55.21
2022-12-05 09:00:00	0.112	60.92
2022-12-05 09:10:00	0.131	60.84
2022-12-05 09:20:00	0.079	51.52
2022-12-05 09:30:00	0.119	43.52
2022-12-05 09:40:00	0.1	57.23
2022-12-05 09:50:00	0.12	45.71
2022-12-05 10:00:00	0.108	45.01
2022-12-05 10:10:00	0.127	53.01
2022-12-05 10:20:00	0.129	62.33
2022-12-05 10:30:00	0.169	50.73
2022-12-05 10:40:00	0.166	73.41
2022-12-05 10:50:00	0.209	58.02
2022-12-05 11:00:00	0.19	61.45
2022-12-05 11:10:00	0.154	59.08
2022-12-05 11:20:00	0.178	55.21
2022-12-05 11:30:00	0.184	64.09
2022-12-05 11:40:00	0.162	53.01
2022-12-05 11:50:00	0.177	65.67
2022-12-05 12:00:00	0.171	56.18
2022-12-05 12:10:00	0.191	51.25
2022-12-05 12:20:00	0.18	53.36
2022-12-05 12:30:00	0.205	59.25
2022-12-05 12:40:00	0.178	51.43
2022-12-05 12:50:00	0.19	58.37
2022-12-05 13:00:00	0.19	66.37
2022-12-05 13:10:00	0.186	69.54
2022-12-05 13:20:00	0.19	71.3
2022-12-05 13:30:00	0.169	61.36
2022-12-05 13:40:00	0.185	61.63
2022-12-05 13:50:00	0.182	73.05
2022-12-05 14:00:00	0.156	69.89
2022-12-05 14:10:00	0.191	77.27
2022-12-05 14:20:00	0.183	67.6
2022-12-05 14:30:00	0.192	76.92
2022-12-05 14:40:00	0.174	78.51
2022-12-05 14:50:00	0.174	85.63
2022-12-05 15:00:00	0.172	71.21
2022-12-05 15:10:00	0.164	80.88
2022-12-05 15:20:00	0.181	74.37
2022-12-05 15:30:00	0.167	78.95
2022-12-05 15:40:00	0.217	75.78
2022-12-05 15:50:00	0.174	78.86
2022-12-05 16:00:00	0.181	77.01
2022-12-05 16:10:00	0.203	76.57
2022-12-05 16:20:00	0.179	69.8
2022-12-05 16:30:00	0.17	67.87
2022-12-05 16:40:00	0.183	78.42
2022-12-05 16:50:00	0.191	72.88
2022-12-05 17:00:00	0.184	72.44
2022-12-05 17:10:00	0.154	77.89
2022-12-05 17:20:00	0.171	69.54
2022-12-05 17:30:00	0.146	70.24
2022-12-05 17:40:00	0.204	59.87
2022-12-05 17:50:00	0.149	75.6
2022-12-05 18:00:00	0.163	79.47
2022-12-05 18:10:00	0.16	72
2022-12-05 18:20:00	0.142	72.7
2022-12-05 18:30:00	0.138	71.91
2022-12-05 18:40:00	0.143	59.87
2022-12-05 18:50:00	0.148	67.69
2022-12-05 19:00:00	0.109	67.87
2022-12-05 19:10:00	0.159	59.52
2022-12-05 19:20:00	0.143	61.71
2022-12-05 19:30:00	0.157	53.98
2022-12-05 19:40:00	0.159	64
2022-12-05 19:50:00	0.13	68.92
2022-12-05 20:00:00	0.146	63.91
2022-12-05 20:10:00	0.146	67.69
2022-12-05 20:20:00	0.205	60.22
2022-12-05 20:30:00	0.165	62.51
2022-12-05 20:40:00	0.159	55.91
2022-12-05 20:50:00	0.181	67.08
2022-12-05 21:00:00	0.17	64.97
2022-12-05 21:10:00	0.163	61.1
2022-12-05 21:20:00	0.17	57.67
2022-12-05 21:30:00	0.189	59.78
2022-12-05 21:40:00	0.15	61.19
2022-12-05 21:50:00	0.168	60.31
2022-12-05 22:00:00	0.174	64.79
2022-12-05 22:10:00	0.147	67.08
2022-12-05 22:20:00	0.148	75.78
2022-12-05 22:30:00	0.18	71.38
2022-12-05 22:40:00	0.154	84.48
2022-12-05 22:50:00	0.165	76.48
2022-12-05 23:00:00	0.151	71.91
2022-12-05 23:10:00	0.132	79.3
2022-12-05 23:20:00	0.126	86.42
2022-12-05 23:30:00	0.161	83.16
2022-12-05 23:40:00	0.139	81.05
2022-12-05 23:50:00	0.136	72.44
2022-12-06	0.128	67.96
2022-12-06 00:10:00	0.147	76.04
2022-12-06 00:20:00	0.142	86.77
2022-12-06 00:30:00	0.123	91.6
2022-12-06 00:40:00	0.132	85.63
2022-12-06 00:50:00	0.136	77.1
2022-12-06 01:00:00	0.143	82.2
2022-12-06 01:10:00	0.131	67.78
2022-12-06 01:20:00	0.128	74.2
2022-12-06 01:30:00	0.116	80.53
2022-12-06 01:40:00	0.131	80
2022-12-06 01:50:00	0.12	75.08
2022-12-06 02:00:00	0.113	79.56
2022-12-06 02:10:00	0.12	84.22
2022-12-06 02:20:00	0.084	87.91
2022-12-06 02:30:00	0.124	70.42
2022-12-06 02:40:00	0.087	90.02
2022-12-06 02:50:00	0.098	80.35
2022-12-06 03:00:00	0.122	66.29
2022-12-06 03:10:00	0.109	75.96
2022-12-06 03:20:00	0.115	74.73
2022-12-06 03:30:00	0.098	81.49
2022-12-06 03:40:00	0.104	76.84
2022-12-06 03:50:00	0.084	88.35
2022-12-06 04:00:00	0.08	87.03
2022-12-06 04:10:00	0.132	85.19
2022-12-06 04:20:00	0.1	72.97
2022-12-06 04:30:00	0.102	82.46
2022-12-06 04:40:00	0.069	82.2
2022-12-06 04:50:00	0.078	100.92
2022-12-06 05:00:00	0.086	87.74
2022-12-06 05:10:00	0.066	86.86
2022-12-06 05:20:00	0.076	79.91
2022-12-06 05:30:00	0.062	95.03
2022-12-06 05:40:00	0.125	83.08
2022-12-06 05:50:00	0.103	89.58
2022-12-06 06:00:00	0.149	86.95
2022-12-06 06:10:00	0.128	89.49
2022-12-06 06:20:00	0.11	75.52
2022-12-06 06:30:00	0.11	95.21
2022-12-06 06:40:00	0.081	104.26
2022-12-06 06:50:00	0.101	86.24
2022-12-06 07:00:00	0.109	81.05
2022-12-06 07:10:00	0.1	72.88
2022-12-06 07:20:00	0.088	81.05
2022-12-06 07:30:00	0.073	64.88
2022-12-06 07:40:00	0.096	70.15
2022-12-06 07:50:00	0.095	80.53
2022-12-06 08:00:00	0.079	88
2022-12-06 08:10:00	0.065	88.44
2022-12-06 08:20:00	0.074	76.84
2022-12-06 08:30:00	0.056	75.16
2022-12-06 08:40:00	0.077	72.26
2022-12-06 08:50:00	0.074	63.82
2022-12-06 09:00:00	0.048	84.4
2022-12-06 09:10:00	0.078	72.35
2022-12-06 09:20:00	0.062	74.37
2022-12-06 09:30:00	0.075	71.12
2022-12-06 09:40:00	0.077	75.52
2022-12-06 09:50:00	0.061	68.22
2022-12-06 10:00:00	0.04	55.74
2022-12-06 10:10:00	0.056	68.84
2022-12-06 10:20:00	0.101	75.78
2022-12-06 10:30:00	0.071	91.87
2022-12-06 10:40:00	0.075	96.7
2022-12-06 10:50:00	0.087	82.46
2022-12-06 11:00:00	0.048	97.05
2022-12-06 11:10:00	0.044	62.86
2022-12-06 11:20:00	0.092	88.18
2022-12-06 11:30:00	0.073	72.26
2022-12-06 11:40:00	0.078	80.35
2022-12-06 11:50:00	0.073	81.32
2022-12-06 12:00:00	0.082	88.7
2022-12-06 12:10:00	0.053	83.34
2022-12-06 12:20:00	0.098	83.96
2022-12-06 12:30:00	0.076	76.13
2022-12-06 12:40:00	0.063	75.25
2022-12-06 12:50:00	0.08	70.15
2022-12-06 13:00:00	0.063	64.97
2022-12-06 13:10:00	0.081	71.82
2022-12-06 13:20:00	0.065	88.09
2022-12-06 13:30:00	0.079	77.45
2022-12-06 13:40:00	0.077	67.16
2022-12-06 13:50:00	0.087	79.82
2022-12-06 14:00:00	0.092	65.32
2022-12-06 14:10:00	0.086	60.92
2022-12-06 14:20:00	0.077	62.24
2022-12-06 14:30:00	0.073	71.21
2022-12-06 14:40:00	0.086	76.92
2022-12-06 14:50:00	0.094	69.45
2022-12-06 15:00:00	0.107	65.93
2022-12-06 15:10:00	0.102	70.86
2022-12-06 15:20:00	0.104	74.64
2022-12-06 15:30:00	0.099	70.77
2022-12-06 15:40:00	0.087	89.49
2022-12-06 15:50:00	0.105	63.91
2022-12-06 16:00:00	0.136	71.3
2022-12-06 16:10:00	0.086	86.68
2022-12-06 16:20:00	0.123	92.84
2022-12-06 16:30:00	0.11	89.32
2022-12-06 16:40:00	0.102	80.97
2022-12-06 16:50:00	0.126	68.22
2022-12-06 17:00:00	0.11	99.34
2022-12-06 17:10:00	0.129	93.1
2022-12-06 17:20:00	0.126	91.08
2022-12-06 17:30:00	0.111	74.73
2022-12-06 17:40:00	0.11	77.45
2022-12-06 17:50:00	0.114	90.64
2022-12-06 18:00:00	0.138	91.25
2022-12-06 18:10:00	0.129	92.13
2022-12-06 18:20:00	0.144	75.16
2022-12-06 18:30:00	0.122	81.93
2022-12-06 18:40:00	0.147	83.16
2022-12-06 18:50:00	0.143	81.67
2022-12-06 19:00:00	0.129	71.56
2022-12-06 19:10:00	0.142	92.75
2022-12-06 19:20:00	0.131	84.66
2022-12-06 19:30:00	0.164	83.69
2022-12-06 19:40:00	0.161	88
2022-12-06 19:50:00	0.146	85.89
2022-12-06 20:00:00	0.156	86.68
2022-12-06 20:10:00	0.131	75.69
2022-12-06 20:20:00	0.155	77.27
2022-12-06 20:30:00	0.15	96.44
2022-12-06 20:40:00	0.146	79.38
2022-12-06 20:50:00	0.156	74.81
2022-12-06 21:00:00	0.166	87.03
2022-12-06 21:10:00	0.174	83.16
2022-12-06 21:20:00	0.181	83.25
2022-12-06 21:30:00	0.165	85.54
2022-12-06 21:40:00	0.156	88.09
2022-12-06 21:50:00	0.173	71.3
2022-12-06 22:00:00	0.154	84.57
2022-12-06 22:10:00	0.175	77.98
2022-12-06 22:20:00	0.157	84.84
2022-12-06 22:30:00	0.19	81.32
2022-12-06 22:40:00	0.187	78.68
2022-12-06 22:50:00	0.148	96.09
2022-12-06 23:00:00	0.188	75.78
2022-12-06 23:10:00	0.156	69.63
2022-12-06 23:20:00	0.168	72.97
2022-12-06 23:30:00	0.136	78.77
2022-12-06 23:40:00	0.141	90.73
2022-12-06 23:50:00	0.159	85.01
2022-12-07	0.171	84.48
2022-12-07 00:10:00	0.168	83.16
2022-12-07 00:20:00	0.136	66.11
2022-12-07 00:30:00	0.133	58.81
2022-12-07 00:40:00	0.145	60.84
2022-12-07 00:50:00	0.149	64.26
2022-12-07 01:00:00	0.13	62.42
2022-12-07 01:10:00	0.101	72.44
2022-12-07 01:20:00	0.127	86.33
2022-12-07 01:30:00	0.131	63.91
2022-12-07 01:40:00	0.1	67.43
2022-12-07 01:50:00	0.112	83.78
2022-12-07 02:00:00	0.146	82.11
2022-12-07 02:10:00	0.157	84.13
2022-12-07 02:20:00	0.148	61.1
2022-12-07 02:30:00	0.168	65.23
2022-12-07 02:40:00	0.143	75.6
2022-12-07 02:50:00	0.148	64.26
2022-12-07 03:00:00	0.151	68.75
2022-12-07 03:10:00	0.173	74.29
2022-12-07 03:20:00	0.187	77.01
2022-12-07 03:30:00	0.188	68.31
2022-12-07 03:40:00	0.195	71.47
2022-12-07 03:50:00	0.183	72.09
2022-12-07 04:00:00	0.197	83.96
2022-12-07 04:10:00	0.205	74.2
2022-12-07 04:20:00	0.208	67.78
2022-12-07 04:30:00	0.198	82.99
2022-12-07 04:40:00	0.169	80.44
2022-12-07 04:50:00	0.239	70.77
2022-12-07 05:00:00	0.168	74.99
2022-12-07 05:10:00	0.15	79.91
2022-12-07 05:20:00	0.197	83.52
2022-12-07 05:30:00	0.235	79.03
2022-12-07 05:40:00	0.148	76.4
2022-12-07 05:50:00	0.197	69.45
2022-12-07 06:00:00	0.231	87.03
2022-12-07 06:10:00	0.192	82.81
2022-12-07 06:20:00	0.268	74.46
2022-12-07 06:30:00	0.218	71.91
2022-12-07 06:40:00	0.268	72.53
2022-12-07 06:50:00	0.197	79.47
2022-12-07 07:00:00	0.228	81.85
2022-12-07 07:10:00	0.213	77.71
2022-12-07 07:20:00	0.165	87.38
2022-12-07 07:30:00	0.194	79.21
2022-12-07 07:40:00	0.221	72.18
2022-12-07 07:50:00	0.225	76.13
2022-12-07 08:00:00	0.278	64.88
2022-12-07 08:10:00	0.23	76.92
2022-12-07 08:20:00	0.214	77.63
2022-12-07 08:30:00	0.217	76.22
2022-12-07 08:40:00	0.246	79.74
2022-12-07 08:50:00	0.208	66.29
2022-12-07 09:00:00	0.155	77.8
2022-12-07 09:10:00	0.147	82.11
2022-12-07 09:20:00	0.175	82.81
2022-12-07 09:30:00	0.172	75.69
2022-12-07 09:40:00	0.218	67.78
2022-12-07 09:50:00	0.206	61.01
2022-12-07 10:00:00	0.187	69.63
2022-12-07 10:10:00	0.172	75.78
2022-12-07 10:20:00	0.178	67.87
2022-12-07 10:30:00	0.194	77.27
2022-12-07 10:40:00	0.182	65.49
2022-12-07 10:50:00	0.179	72.09
2022-12-07 11:00:00	0.181	65.41
2022-12-07 11:10:00	0.17	76.48
2022-12-07 11:20:00	0.196	75.87
2022-12-07 11:30:00	0.221	81.49
2022-12-07 11:40:00	0.229	76.92
2022-12-07 11:50:00	0.229	62.42
2022-12-07 12:00:00	0.224	74.29
2022-12-07 12:10:00	0.184	73.14
2022-12-07 12:20:00	0.232	79.03
2022-12-07 12:30:00	0.287	67.6
2022-12-07 12:40:00	0.282	70.95
2022-12-07 12:50:00	0.253	57.93
2022-12-07 13:00:00	0.214	75.6
2022-12-07 13:10:00	0.304	74.9
2022-12-07 13:20:00	0.27	77.27
2022-12-07 13:30:00	0.34	82.2
2022-12-07 13:40:00	0.359	85.36
2022-12-07 13:50:00	0.331	72.7
2022-12-07 14:00:00	0.306	74.2
2022-12-07 14:10:00	0.302	79.74
2022-12-07 14:20:00	0.281	85.98
2022-12-07 14:30:00	0.325	88.79
2022-12-07 14:40:00	0.281	80.18
2022-12-07 14:50:00	0.259	74.2
2022-12-07 15:00:00	0.335	77.36
2022-12-07 15:10:00	0.319	76.66
2022-12-07 15:20:00	0.329	79.74
2022-12-07 15:30:00	0.322	80.18
2022-12-07 15:40:00	0.304	75.6
2022-12-07 15:50:00	0.287	80.88
2022-12-07 16:00:00	0.321	76.22
2022-12-07 16:10:00	0.303	86.42
2022-12-07 16:20:00	0.277	79.82
2022-12-07 16:30:00	0.281	89.05
2022-12-07 16:40:00	0.315	87.91
2022-12-07 16:50:00	0.251	83.96
2022-12-07 17:00:00	0.329	75.52
2022-12-07 17:10:00	0.286	88.88
2022-12-07 17:20:00	0.298	74.02
2022-12-07 17:30:00	0.282	81.32
2022-12-07 17:40:00	0.273	75.87
2022-12-07 17:50:00	0.259	84.4
2022-12-07 18:00:00	0.314	78.51
2022-12-07 18:10:00	0.292	78.68
2022-12-07 18:20:00	0.309	83.69
2022-12-07 18:30:00	0.268	86.95
2022-12-07 18:40:00	0.27	87.74
2022-12-07 18:50:00	0.31	82.73
2022-12-07 19:00:00	0.298	76.22
2022-12-07 19:10:00	0.317	81.67
2022-12-07 19:20:00	0.341	80.26
2022-12-07 19:30:00	0.324	86.59
2022-12-07 19:40:00	0.286	88.44
2022-12-07 19:50:00	0.346	94.95
2022-12-07 20:00:00	0.294	78.95
2022-12-07 20:10:00	0.291	82.55
2022-12-07 20:20:00	0.322	91.52
2022-12-07 20:30:00	0.266	81.49
2022-12-07 20:40:00	0.265	90.2
2022-12-07 20:50:00	0.306	80.18
2022-12-07 21:00:00	0.351	92.48
2022-12-07 21:10:00	0.288	81.32
2022-12-07 21:20:00	0.339	90.64
2022-12-07 21:30:00	0.324	96.44
2022-12-07 21:40:00	0.278	92.66
2022-12-07 21:50:00	0.274	82.46
2022-12-07 22:00:00	0.253	87.47
2022-12-07 22:10:00	0.305	96.97
2022-12-07 22:20:00	0.24	89.32
2022-12-07 22:30:00	0.231	89.93
2022-12-07 22:40:00	0.204	91.87
2022-12-07 22:50:00	0.253	76.31
2022-12-07 23:00:00	0.239	80.97
2022-12-07 23:10:00	0.236	93.8
2022-12-07 23:20:00	0.215	82.73
2022-12-07 23:30:00	0.213	75.25
2022-12-07 23:40:00	0.206	83.6
2022-12-07 23:50:00	0.195	92.57
2022-12-08	0.159	101.01
2022-12-08 00:10:00	0.226	88.88
2022-12-08 00:20:00	0.218	99.16
2022-12-08 00:30:00	0.19	98.9
2022-12-08 00:40:00	0.159	84.48
2022-12-08 00:50:00	0.188	77.8
2022-12-08 01:00:00	0.121	109.01
2022-12-08 01:10:00	0.135	102.07
2022-12-08 01:20:00	0.142	98.81
2022-12-08 01:30:00	0.158	104.18
2022-12-08 01:40:00	0.136	66.73
2022-12-08 01:50:00	0.165	69.63
2022-12-08 02:00:00	0.19	80.09
2022-12-08 02:10:00	0.256	70.68
2022-12-08 02:20:00	0.224	67.08
2022-12-08 02:30:00	0.186	65.41
2022-12-08 02:40:00	0.182	70.77
2022-12-08 02:50:00	0.207	67.6
2022-12-08 03:00:00	0.183	71.03
2022-12-08 03:10:00	0.206	75.34
2022-12-08 03:20:00	0.166	75.08
2022-12-08 03:30:00	0.182	66.99
2022-12-08 03:40:00	0.147	88
2022-12-08 03:50:00	0.16	77.01
2022-12-08 04:00:00	0.157	72.09
2022-12-08 04:10:00	0.137	67.96
2022-12-08 04:20:00	0.164	81.05
2022-12-08 04:30:00	0.159	74.99
2022-12-08 04:40:00	0.109	68.92
2022-12-08 04:50:00	0.126	76.84
2022-12-08 05:00:00	0.138	81.14
2022-12-08 05:10:00	0.104	94.86
2022-12-08 05:20:00	0.12	78.15
2022-12-08 05:30:00	0.142	81.14
2022-12-08 05:40:00	0.112	77.89
2022-12-08 05:50:00	0.146	79.21
2022-12-08 06:00:00	0.109	78.59
2022-12-08 06:10:00	0.12	80
2022-12-08 06:20:00	0.138	69.45
2022-12-08 06:30:00	0.116	98.55
2022-12-08 06:40:00	0.11	89.05
2022-12-08 06:50:00	0.147	68.04
2022-12-08 07:00:00	0.113	81.23
2022-12-08 07:10:00	0.156	75.78
2022-12-08 07:20:00	0.122	68.84
2022-12-08 07:30:00	0.164	87.91
2022-12-08 07:40:00	0.146	78.42
2022-12-08 07:50:00	0.171	71.03
2022-12-08 08:00:00	0.136	70.59
2022-12-08 08:10:00	0.17	59.34
2022-12-08 08:20:00	0.153	79.21
2022-12-08 08:30:00	0.157	75.78
2022-12-08 08:40:00	0.184	65.93
2022-12-08 08:50:00	0.162	80.09
2022-12-08 09:00:00	0.185	66.55
2022-12-08 09:10:00	0.17	70.77
2022-12-08 09:20:00	0.144	75.6
2022-12-08 09:30:00	0.164	70.59
2022-12-08 09:40:00	0.188	69.8
2022-12-08 09:50:00	0.142	80.79
2022-12-08 10:00:00	0.157	78.95
2022-12-08 10:10:00	0.204	85.71
2022-12-08 10:20:00	0.202	72.35
2022-12-08 10:30:00	0.181	65.76
2022-12-08 10:40:00	0.208	58.64
2022-12-08 10:50:00	0.18	63.3
2022-12-08 11:00:00	0.162	71.74
2022-12-08 11:10:00	0.178	62.86
2022-12-08 11:20:00	0.177	72.53
2022-12-08 11:30:00	0.171	67.78
2022-12-08 11:40:00	0.178	72.44
2022-12-08 11:50:00	0.138	76.57
2022-12-08 12:00:00	0.147	60.22
2022-12-08 12:10:00	0.133	70.42
2022-12-08 12:20:00	0.102	74.81
2022-12-08 12:30:00	0.14	69.1
2022-12-08 12:40:00	0.117	62.15
2022-12-08 12:50:00	0.137	70.07
2022-12-08 13:00:00	0.111	74.37
2022-12-08 13:10:00	0.108	85.63
2022-12-08 13:20:00	0.115	93.19
2022-12-08 13:30:00	0.113	69.19
2022-12-08 13:40:00	0.123	70.95
2022-12-08 13:50:00	0.141	77.54
2022-12-08 14:00:00	0.133	71.56
2022-12-08 14:10:00	0.108	74.81
2022-12-08 14:20:00	0.099	67.16
2022-12-08 14:30:00	0.089	67.16
2022-12-08 14:40:00	0.101	78.51
2022-12-08 14:50:00	0.139	73.32
2022-12-08 15:00:00	0.071	65.93
2022-12-08 15:10:00	0.095	72.88
2022-12-08 15:20:00	0.081	76.04
2022-12-08 15:30:00	0.085	58.9
2022-12-08 15:40:00	0.116	74.81
2022-12-08 15:50:00	0.103	85.01
2022-12-08 16:00:00	0.077	86.51
2022-12-08 16:10:00	0.068	79.47
2022-12-08 16:20:00	0.082	83.16
2022-12-08 16:30:00	0.066	86.33
2022-12-08 16:40:00	0.088	96.79
2022-12-08 16:50:00	0.066	98.29
2022-12-08 17:00:00	0.088	93.45
2022-12-08 17:10:00	0.084	75.43
2022-12-08 17:20:00	0.052	84.84
2022-12-08 17:30:00	0.067	85.63
2022-12-08 17:40:00	0.101	94.51
2022-12-08 17:50:00	0.061	73.49
2022-12-08 18:00:00	0.053	51.52
2022-12-08 18:10:00	0.054	84.75
2022-12-08 18:20:00	0.065	71.47
2022-12-08 18:30:00	0.097	91.78
2022-12-08 18:40:00	0.071	98.2
2022-12-08 18:50:00	0.047	100.66
2022-12-08 19:00:00	0.071	90.73
2022-12-08 19:10:00	0.07	106.55
2022-12-08 19:20:00	0.065	100.04
2022-12-08 19:30:00	0.071	88.62
2022-12-08 19:40:00	0.069	80.53
2022-12-08 19:50:00	0.062	69.19
2022-12-08 20:00:00	0.1	74.73
2022-12-08 20:10:00	0.102	71.03
2022-12-08 20:20:00	0.091	83.16
2022-12-08 20:30:00	0.09	63.38
2022-12-08 20:40:00	0.078	52.13
2022-12-08 20:50:00	0.083	74.73
2022-12-08 21:00:00	0.09	80.53
2022-12-08 21:10:00	0.094	70.15
2022-12-08 21:20:00	0.108	55.12
2022-12-08 21:30:00	0.096	68.92
2022-12-08 21:40:00	0.077	61.89
2022-12-08 21:50:00	0.082	63.3
2022-12-08 22:00:00	0.088	82.99
2022-12-08 22:10:00	0.097	70.24
2022-12-08 22:20:00	0.071	55.12
2022-12-08 22:30:00	0.054	63.21
2022-12-08 22:40:00	0.085	56.62
2022-12-08 22:50:00	0.097	77.71
2022-12-08 23:00:00	0.087	74.73
2022-12-08 23:10:00	0.077	74.64
2022-12-08 23:20:00	0.076	64.88
2022-12-08 23:30:00	0.092	56.26
2022-12-08 23:40:00	0.083	78.51
2022-12-08 23:50:00	0.065	70.86
2022-12-09 00:10:00	0.078	64.26
2022-12-09 00:20:00	0.092	61.01
2022-12-09 00:30:00	0.067	56.35
2022-12-09 00:40:00	0.054	63.12
2022-12-09 00:50:00	0.054	44.92
2022-12-09 01:00:00	0.05	63.91
2022-12-09 01:10:00	0.075	52.84
2022-12-09 01:20:00	0.057	70.51
2022-12-09 01:30:00	0.075	54.51
2022-12-09 01:40:00	0.055	90.73
2022-12-09 01:50:00	0.051	59.52
2022-12-09 02:00:00	0.073	65.76
2022-12-09 02:10:00	0.055	69.98
2022-12-09 02:20:00	0.078	66.46
2022-12-09 02:30:00	0.052	42.37
2022-12-09 02:40:00	0.05	55.56
2022-12-09 02:50:00	0.053	69.45
2022-12-09 03:00:00	0.06	41.14
2022-12-09 03:10:00	0.072	80.53
2022-12-09 03:20:00	0.067	88.09
2022-12-09 03:30:00	0.068	67.78
2022-12-09 03:40:00	0.061	69.63
2022-12-09 03:50:00	0.074	69.54
2022-12-09 04:00:00	0.046	55.03
2022-12-09 04:10:00	0.024	64.53
2022-12-09 04:20:00	0.05	16.26
2022-12-09 04:30:00	0.028	73.41
2022-12-09 04:40:00	0.027	21.89
2022-12-09 04:50:00	0.069	72.7
2022-12-09 05:00:00	0.042	18.2
2022-12-09 05:10:00	0.067	50.02
2022-12-09 05:20:00	0.031	40.88
2022-12-09 05:30:00	0.046	80.7
2022-12-09 05:40:00	0.053	72.88
2022-12-09 05:50:00	0.033	46.07
2022-12-09 06:00:00	0.042	41.85
2022-12-09 06:10:00	0.033	15.03
2022-12-09 06:20:00	0.036	18.29
2022-12-09 06:30:00	0.057	40.26
2022-12-09 06:40:00	0.045	35.08
2022-12-09 06:50:00	0.042	52.31
2022-12-09 07:00:00	0.023	63.38
2022-12-09 07:10:00	0.042	76.48
2022-12-09 07:20:00	0.033	356.66
2022-12-09 07:30:00	0.045	14.95
2022-12-09 07:40:00	0.039	41.67
2022-12-09 07:50:00	0.027	15.03
2022-12-09 08:00:00	0.021	74.29
2022-12-09 08:10:00	0.033	74.55
2022-12-09 08:20:00	0.013	68.75
2022-12-09 08:30:00	0.016	81.14
2022-12-09 08:40:00	0.024	28.31
2022-12-09 08:50:00	0.032	68.22
2022-12-09 09:00:00	0.027	2.99
2022-12-09 09:10:00	0.023	39.47
2022-12-09 09:20:00	0.035	40.18
2022-12-09 09:30:00	0.013	59.43
2022-12-09 09:40:00	0.03	66.29
2022-12-09 09:50:00	0.008	262.51
2022-12-09 10:00:00	0.019	30.51
2022-12-09 10:10:00	0.017	72.79
2022-12-09 10:20:00	0.01	92.22
2022-12-09 10:30:00	0.01	21.27
2022-12-09 10:40:00	0.009	90.99
2022-12-09 10:50:00	0.014	307.25
2022-12-09 11:00:00	0.032	96.88
2022-12-09 11:10:00	0.025	308.13
2022-12-09 11:20:00	0.015	283.34
2022-12-09 11:30:00	0.024	3.08
2022-12-09 11:40:00	0.013	54.24
2022-12-09 11:50:00	0.043	71.12
2022-12-09 12:00:00	0.003	239.56
2022-12-09 12:10:00	0.034	8.53
2022-12-09 12:20:00	0.018	350.95
2022-12-09 12:30:00	0.023	115.96
2022-12-09 12:40:00	0.002	343.47
2022-12-09 12:50:00	0.015	1.76
2022-12-09 13:00:00	0.026	9.67
2022-12-09 13:10:00	0.037	42.73
2022-12-09 13:20:00	0.022	52.66
2022-12-09 13:30:00	0.02	137.49
2022-12-09 13:40:00	0.025	6.68
2022-12-09 13:50:00	0.018	73.41
2022-12-09 14:00:00	0.011	126.59
2022-12-09 14:10:00	0.024	53.01
2022-12-09 14:20:00	0.016	0.53
2022-12-09 14:30:00	0.028	69.19
2022-12-09 14:40:00	0.029	41.41
2022-12-09 14:50:00	0.011	62.07
2022-12-09 15:00:00	0.034	45.98
2022-12-09 15:10:00	0.027	118.77
2022-12-09 15:20:00	0.008	32.7
2022-12-09 15:30:00	0.039	110.77
2022-12-09 15:40:00	0.011	315.08
2022-12-09 15:50:00	0.009	2.2
2022-12-09 16:00:00	0.018	120.88
2022-12-09 16:10:00	0.007	255.38
2022-12-09 16:20:00	0.032	64.35
2022-12-09 16:30:00	0.015	355.87
2022-12-09 16:40:00	0.013	149.19
2022-12-09 16:50:00	0.016	31.21
2022-12-09 17:00:00	0.012	115.96
2022-12-09 17:10:00	0.031	61.8
2022-12-09 17:20:00	0.02	359.65
2022-12-09 17:30:00	0.01	8.53
2022-12-09 17:40:00	0.016	48
2022-12-09 17:50:00	0.015	359.56
2022-12-09 18:00:00	0.019	67.96
2022-12-09 18:10:00	0.002	181.45
2022-12-09 18:20:00	0.025	71.74
2022-12-09 18:30:00	0.022	86.15
2022-12-09 18:40:00	0.019	123.6
2022-12-09 18:50:00	0.028	78.24
2022-12-09 19:00:00	0.044	65.05
2022-12-09 19:10:00	0.017	29.63
2022-12-09 19:20:00	0.012	350.77
2022-12-09 19:30:00	0.033	13.01
2022-12-09 19:40:00	0.027	69.54
2022-12-09 19:50:00	0.023	184.35
2022-12-09 20:00:00	0.028	106.55
2022-12-09 20:10:00	0.006	138.2
2022-12-09 20:20:00	0.021	87.82
2022-12-09 20:30:00	0.021	344.97
2022-12-09 20:40:00	0.03	316.04
2022-12-09 20:50:00	0.023	55.74
2022-12-09 21:00:00	0.021	79.82
2022-12-09 21:10:00	0.03	88.88
2022-12-09 21:20:00	0.022	119.91
2022-12-09 21:30:00	0.024	72.79
2022-12-09 21:40:00	0.034	61.98
2022-12-09 21:50:00	0.05	92.92
2022-12-09 22:00:00	0.017	78.42
2022-12-09 22:10:00	0.021	61.27
2022-12-09 22:20:00	0.011	76.4
2022-12-09 22:30:00	0.013	262.95
2022-12-09 22:40:00	0.049	83.69
2022-12-09 22:50:00	0.024	255.12
2022-12-09 23:00:00	0.02	332.57
2022-12-09 23:10:00	0.004	60.4
2022-12-09 23:20:00	0.016	34.9
2022-12-09 23:30:00	0.021	331.52
2022-12-09 23:40:00	0.032	333.01
2022-12-09 23:50:00	0.023	83.69
2022-12-10	0.033	78.77
2022-12-10 00:10:00	0.025	358.24
2022-12-10 00:20:00	0.033	326.68
2022-12-10 00:30:00	0.015	98.81
2022-12-10 00:40:00	0.029	42.11
2022-12-10 00:50:00	0.02	56.09
2022-12-10 01:00:00	0.023	47.65
2022-12-10 01:10:00	0.018	15.38
2022-12-10 01:20:00	0.017	137.58
2022-12-10 01:30:00	0.011	76.22
2022-12-10 01:40:00	0.014	215.03
2022-12-10 01:50:00	0.021	297.76
2022-12-10 02:00:00	0.011	32.44
2022-12-10 02:10:00	0.028	98.37
2022-12-10 02:20:00	0.017	354.29
2022-12-10 02:30:00	0.006	41.76
2022-12-10 02:40:00	0.011	40.09
2022-12-10 02:50:00	0.022	316.04
2022-12-10 03:00:00	0.023	151.03
2022-12-10 03:10:00	0.024	290.81
2022-12-10 03:20:00	0.034	16.7
2022-12-10 03:30:00	0.028	344.79
2022-12-10 03:40:00	0.002	121.49
2022-12-10 03:50:00	0.034	19.08
2022-12-10 04:00:00	0.022	307.6
2022-12-10 04:10:00	0.005	357.1
2022-12-10 04:20:00	0.028	290.29
2022-12-10 04:30:00	0.021	253.27
2022-12-10 04:40:00	0.027	236.84
[truncated: 59,770 more rows]
